# Supplementary material for: Synergy Testing of FDA-Approved Drugs Identifies Potent Drug Combinations against Trypanosoma cruzi
Source: PLoS Negl Trop Dis. 2014 Jul 17;8(7):e2977. doi: 10.1371/journal.pntd.0002977 (PMC4102417; doi:10.1371/journal.pntd.0002977)
Supplement: Table S1 — Complete results from screen of 1976 compounds on T. cruzi and 3T3 fibroblasts. (XLSX) [file pntd.0002977.s006.xlsx]

## Sheet: Table S1
Table S1. Complete results from screen of 1976 compounds on T. cruzi and 3T3 fibroblasts
Molecule Name	SMILES	IUPAC	T. cruzi % growth @ 10 uM (Amastigotes)	T. cruzi % growth @ 10 uM: SD	Mammalian (3T3) cell % growth at 10 uM	Mammalian (3T3) cell growth at 10 uM: SD	Discarded (see step 3 of Fig.1)
HYDROXYCHLOROQUINE SULFATE	OS(O)(=O)=O.CCN(CCO)CCCC(C)Nc1ccnc2cc(Cl)ccc12	2-({4-[(7-chloroquinolin-4-yl)amino]pentyl}(ethyl)amino)ethan-1-ol; sulfuric acid	0.1	0.2	100	3.1
CRASSIN ACETATE	CC(=O)OC1CC(C)=CCCC(C)=CCCC(C)(O)C2CC1C(=C)C(=O)O2	12-hydroxy-4,8,12-trimethyl-16-methylidene-15-oxo-14-oxabicyclo[11.3.1]heptadeca-4,8-dien-2-yl acetate	0.2	0.2	2.5	0.6
PACLITAXEL	CC(=O)OC1C2=C(C)C(CC(O)(C(OC(=O)c3ccccc3)C3C4(COC4CC(O)C3(C)C1=O)OC(C)=O)C2(C)C)OC(=O)C(O)C(NC(=O)c1ccccc1)c1ccccc1	4,12-bis(acetyloxy)-1,9-dihydroxy-15-{[2-hydroxy-3-phenyl-3-(phenylformamido)propanoyl]oxy}-10,14,17,17-tetramethyl-11-oxo-6-oxatetracyclo[11.3.1.0^{3,10}.0^{4,7}]heptadec-13-en-2-yl benzoate	0.2	0	58.1	2
DISULFIRAM	CCN(CC)C(=S)SSC(=S)N(CC)CC	N,N-diethyl[(diethylcarbamothioyl)disulfanyl]carbothioamide	0.3	0.4	0.1	0.1
CEPHARANTHINE	COc1ccc2CC3N(C)CCc4cc(OC)c(Oc5c6OCOc6cc6CCN(C)C(Cc7ccc(Oc1c2)cc7)c56)cc34	22,33-dimethoxy-13,28-dimethyl-2,5,7,20-tetraoxa-13,28-diazaoctacyclo[25.6.2.2^{16,19}.1^{3,10}.1^{21,25}.0^{4,8}.0^{31,35}.0^{14,39}]nonatriaconta-1(33),3,8,10(39),16,18,21(36),22,24,31,34,37-dodecaene	0.4	0.2	33.1	0.5
MICONAZOLE	Clc1ccc(COC(Cn2ccnc2)c2ccc(Cl)cc2Cl)c(Cl)c1	1-[2-(2,4-dichlorophenyl)-2-[(2,4-dichlorophenyl)methoxy]ethyl]-1H-imidazole	0.4	0.1	100	2.5
DICHLOROPHENE	Oc1ccc(Cl)cc1Cc1cc(Cl)ccc1O	4-chloro-2-[(5-chloro-2-hydroxyphenyl)methyl]phenol	0.5	0.7			x
SULCONAZOLE NITRATE	ON(=O)=O.Clc1ccc(CSC(Cn2ccnc2)c2ccc(Cl)cc2Cl)cc1	1-(2-{[(4-chlorophenyl)methyl]sulfanyl}-2-(2,4-dichlorophenyl)ethyl)-1H-imidazole; nitric acid	0.6	0.1			x
AGELASINE (stereochemistry of diterpene unknown)	[ClH-].CC1CCC2(C)C(CCC=C2C)C1(C)CC\C(C)=C\Cn1c[n+](C)c2c(N)ncnc12	9-[(2E)-5-(1,2,4a,5-tetramethyl-1,2,3,4,4a,7,8,8a-octahydronaphthalen-1-yl)-3-methylpent-2-en-1-yl]-6-amino-7-methyl-9H-purin-7-ium $l^{3}-chloridyl	0.6	0.4			x
CYCLOHEXIMIDE	C[C@H]1C[C@H](C)C(=O)[C@@H](C1)[C@H](O)CC1CC(=O)NC(=O)C1	4-[(2R)-2-[(1S,3S,5S)-3,5-dimethyl-2-oxocyclohexyl]-2-hydroxyethyl]piperidine-2,6-dione	0.6	0.9	36.9	0.3
BIFONAZOLE	c1cn(cn1)C(c1ccccc1)c1ccc(cc1)-c1ccccc1	1-[phenyl(4-phenylphenyl)methyl]-1H-imidazole	0.7	0.2	93.6	2.1
MENADIONE	CC1=CC(=O)c2ccccc2C1=O	2-methyl-1,4-dihydronaphthalene-1,4-dione	0.8	0.2	0.5	0.4
TOLPERISONE	CC(CN1CCCCC1)C(=O)c1ccc(C)cc1	2-methyl-1-(4-methylphenyl)-3-(piperidin-1-yl)propan-1-one	0.8	1.1	0.2	0.3
MONENSIN	CC[C@]1(CC[C@@H](O1)[C@@]1(C)CC[C@]2(C[C@H](O)[C@@H](C)[C@H](O2)[C@H](C)[C@H](OC)[C@@H](C)C(O)=O)O1)[C@H]1O[C@@H](C[C@H]1C)[C@H]1O[C@@](O)(CO)[C@H](C)C[C@@H]1C	(2R,3S,4R)-4-[(2R,5R,7S,8R,9S)-2-[(2R,5S)-5-ethyl-5-[(2S,3R,5S)-5-[(2S,3S,5R,6R)-6-hydroxy-6-(hydroxymethyl)-3,5-dimethyloxan-2-yl]-3-methyloxolan-2-yl]oxolan-2-yl]-9-hydroxy-2,8-dimethyl-1,6-dioxaspiro[4.5]decan-7-yl]-3-methoxy-2-methylpentanoic acid	0.8	1.1	41.3	1.3
EMETINE	CC[C@H]1CN2CCc3cc(OC)c(OC)cc3[C@@H]2C[C@@H]1C[C@H]1NCCc2cc(OC)c(OC)cc12	(1R)-1-{[(2S,3R,11bS)-3-ethyl-9,10-dimethoxy-1H,2H,3H,4H,6H,7H,11bH-pyrido[2,1-a]isoquinolin-2-yl]methyl}-6,7-dimethoxy-1,2,3,4-tetrahydroisoquinoline	0.9	1.3			x
THIRAM	CN(C)C(=S)SSC(=S)N(C)C	N,N-dimethyl[(dimethylcarbamothioyl)disulfanyl]carbothioamide	0.9	1.3	0.3	0
DANAZOL	C[C@]12CC[C@H]3[C@@H](CCC4=Cc5oncc5C[C@]34C)[C@@H]1CC[C@@]2(O)C#C	(1S,2R,13R,14S,17R,18S)-17-ethynyl-2,18-dimethyl-7-oxa-6-azapentacyclo[11.7.0.0^{2,10}.0^{4,8}.0^{14,18}]icosa-4(8),5,9-trien-17-ol	0.9	1.3	90.2	11
CELASTROL	CC1=C(O)C(=O)C=C2C1=CC=C1C2(C)CCC2(C)C3CC(C)(CCC3(C)CCC12C)C(O)=O	10-hydroxy-2,4a,6a,9,12b,14a-hexamethyl-11-oxo-1,2,3,4,4a,5,6,6a,11,12b,13,14,14a,14b-tetradecahydropicene-2-carboxylic acid	0.9	0	1	0.2
BENAZEPRIL HYDROCHLORIDE	Cl.CCOC(=O)C(CCc1ccccc1)NC1CCc2ccccc2N(CC(O)=O)C1=O	2-{3-[(1-ethoxy-1-oxo-4-phenylbutan-2-yl)amino]-2-oxo-2,3,4,5-tetrahydro-1H-1-benzazepin-1-yl}acetic acid hydrochloride	1	0.2	66.8	8.6
3beta-ACETOXYDEOXYANGOLENSIC ACID, METHYL ESTER	COC(=O)CC1C(C)(C)C(CC2OC34CC(=O)OC(c5ccoc5)C3(C)CCC(C4=C)C12C)OC(C)=O	methyl 2-[5-(acetyloxy)-13-(furan-3-yl)-6,6,8,12-tetramethyl-17-methylidene-15-oxo-2,14-dioxatetracyclo[7.7.1.0^{1,12}.0^{3,8}]heptadecan-7-yl]acetate	1	0.5	84.1	3.4
THIMEROSAL	[Na+].CC[Hg]Sc1ccccc1C([O-])=O	sodium [(2-carboxylatophenyl)sulfanyl](ethyl)mercury	1.02	0.44			x
NITROFURAZONE	NC(=O)N\N=C\c1ccc(o1)N(=O)=O	[(E)-[(5-nitrofuran-2-yl)methylidene]amino]urea	1.1	1.5			x
SERTRALINE HYDROCHLORIDE	Cl.CNC1CCC(c2ccc(Cl)c(Cl)c2)c2ccccc12	4-(3,4-dichlorophenyl)-N-methyl-1,2,3,4-tetrahydronaphthalen-1-amine hydrochloride	1.1	0	100	6.4
CLOPERASTINE	Clc1ccc(cc1)C(OCCN1CCCCC1)c1ccccc1	1-{2-[(4-chlorophenyl)(phenyl)methoxy]ethyl}piperidine	1.2	0.3	100	2.3
BENZALKONIUM CHLORIDE	[ClH-].CCCCCCCCCCCCC[N+](C)(C)Cc1ccccc1	benzyldimethyltridecylazanium $l^{3}-chloridyl	1.2	0			x
7,8-DIHYDROXYFLAVONE	Oc1ccc2C(=O)C=C(Oc2c1O)c1ccccc1	7,8-dihydroxy-2-phenyl-4H-chromen-4-one	1.3	0.4	72.6	1
PROCHLORPERAZINE EDISYLATE	OS(=O)(=O)CCS(O)(=O)=O.CN1CCN(CCCN2c3ccccc3Sc3ccc(Cl)cc23)CC1	2-chloro-10-[3-(4-methylpiperazin-1-yl)propyl]-10H-phenothiazine; ethane-1,2-disulfonic acid	1.3	1.3	-1	0
SANGUINARINE SULFATE	OS([O-])(=O)=O.C[n+]1cc2c3OCOc3ccc2c2ccc3cc4OCOc4cc3c12	24-methyl-5,7,18,20-tetraoxa-24-azahexacyclo[11.11.0.0^{2,10}.0^{4,8}.0^{14,22}.0^{17,21}]tetracosa-1(13),2(10),3,8,11,14(22),15,17(21),23-nonaen-24-ium hydrogen sulfate	1.4	0.1			x
SECURININE	O=C1OC23CC(C=CC2=C1)N1CCCCC31	14-oxa-7-azatetracyclo[6.6.1.0^{1,11}.0^{2,7}]pentadeca-9,11-dien-13-one	1.4	2	75	0.8
DEGUELIN(-)	COc1cc2OCC3Oc4c(ccc5OC(C)(C)C=Cc45)C(=O)C3c2cc1OC	17,18-dimethoxy-7,7-dimethyl-2,8,21-trioxapentacyclo[12.8.0.0^{3,12}.0^{4,9}.0^{15,20}]docosa-3(12),4(9),5,10,15(20),16,18-heptaen-13-one	1.4	0.2			x
ACIVICIN	NC(C1CC(Cl)=NO1)C(O)=O	2-amino-2-(3-chloro-4,5-dihydro-1,2-oxazol-5-yl)acetic acid	1.4	0.3	48.2	3.6
GAMBOGIC ACID	CC(C)=CCCC1(C)Oc2c(CC=C(C)C)c3OC45C6CC(C=C4C(=O)c3c(O)c2C=C1)C(=O)C5(C\C=C(\C)C(O)=O)OC6(C)C	(2Z)-4-[12-hydroxy-8,21,21-trimethyl-5-(3-methylbut-2-en-1-yl)-8-(4-methylpent-3-en-1-yl)-14,18-dioxo-3,7,20-trioxahexacyclo[15.4.1.0^{2,15}.0^{2,19}.0^{4,13}.0^{6,11}]docosa-4(13),5,9,11,15-pentaen-19-yl]-2-methylbut-2-enoic acid	1.4	2			x
TRIFLUPROMAZINE HYDROCHLORIDE	Cl.CN(C)CCCN1c2ccccc2Sc2ccc(cc12)C(F)(F)F	dimethyl({3-[2-(trifluoromethyl)-10H-phenothiazin-10-yl]propyl})amine hydrochloride	1.4	1.1	80.2	0.6	x
AZELASTINE HYDROCHLORIDE	Cl.CN1CCCC(CC1)N1N=C(Cc2ccc(Cl)cc2)c2ccccc2C1=O	4-[(4-chlorophenyl)methyl]-2-(1-methylazepan-4-yl)-1,2-dihydrophthalazin-1-one hydrochloride	1.5	0.2	95.1	4.4	x
SERICETIN			1.5	0.5	47.1	0.3
METHYLBENZETHONIUM	[ClH-].Cc1cc(ccc1OCCOCC[N+](C)(C)Cc1ccccc1)C(C)(C)CC(C)(C)C	benzyldimethyl(2-{2-[2-methyl-4-(2,4,4-trimethylpentan-2-yl)phenoxy]ethoxy}ethyl)azanium $l^{3}-chloridyl	1.5	0.3			x
HYCANTHONE	CCN(CC)CCNc1ccc(CO)c2Sc3ccccc3C(=O)c12	1-{[2-(diethylamino)ethyl]amino}-4-(hydroxymethyl)-9H-thioxanthen-9-one	1.5	0.1			x
LASALOCID	[Na+].CCC(C1OC(CC)(CC1C)C1CCC(O)(CC)C(C)O1)C(=O)C(C)C(O)C(C)CCc1ccc(C)c(O)c1C([O-])=O	sodium 6-{7-[5-ethyl-5-(5-ethyl-5-hydroxy-6-methyloxan-2-yl)-3-methyloxolan-2-yl]-4-hydroxy-3,5-dimethyl-6-oxononyl}-2-hydroxy-3-methylbenzoate	1.6	0.4	50.1	0.1
SALINOMYCIN, SODIUM	[Na+].CCC(C1CCC(C)C(O1)C(C)C(O)C(C)C(=O)C(CC)C1OC2(OC3(CCC(C)(O3)C3CCC(O)(CC)C(C)O3)C(O)C=C2)C(C)CC1C)C([O-])=O	sodium 2-(6-{6-[2-(5-ethyl-5-hydroxy-6-methyloxan-2-yl)-15-hydroxy-2,10,12-trimethyl-1,6,8-trioxadispiro[4.1.5^{7}.3^{5}]pentadec-13-en-9-yl]-3-hydroxy-4-methyl-5-oxooctan-2-yl}-5-methyloxan-2-yl)butanoate	1.6	0.2			x
2,6-DIMETHOXYQUINONE	COC1=CC(=O)C=C(OC)C1=O	2,6-dimethoxycyclohexa-2,5-diene-1,4-dione	1.6	1.8			x
PYRROMYCIN	CCC1(O)CC(OC2CC(C(O)C(C)O2)N(C)C)c2c(O)c3C(=O)c4c(O)ccc(O)c4C(=O)c3cc2C1C(=O)OC	methyl 4-{[4-(dimethylamino)-5-hydroxy-6-methyloxan-2-yl]oxy}-2-ethyl-2,5,7,10-tetrahydroxy-6,11-dioxo-1,2,3,4,6,11-hexahydrotetracene-1-carboxylate	1.6	0.4	0.8	0
PERPHENAZINE	OCCN1CCN(CCCN2c3ccccc3Sc3ccc(Cl)cc23)CC1	2-{4-[3-(2-chloro-10H-phenothiazin-10-yl)propyl]piperazin-1-yl}ethan-1-ol	1.7	0.3	66.6	6.1
DACTINOMYCIN	CC(C)C1NC(=O)C(NC(=O)c2ccc(C)c3OC4=C(C)C(=O)C(N)=C(C(=O)NC5C(C)OC(=O)C(C(C)C)N(C)C(=O)CN(C)C(=O)C6CCCC6C(=O)C(NC5=O)C(C)C)C4=Nc23)C(C)OC(=O)C(C(C)C)N(C)C(=O)CN(C)C(=O)C2CCCC2C1=O	2-amino-4,6-dimethyl-3-oxo-1-N,9-N-bis[2,5,9-trimethyl-1,4,7,11,14-pentaoxo-6,13-bis(propan-2-yl)-octadecahydrocyclopenta[i]1-oxa-4,7,13-triazacyclohexadecan-10-yl]-3H-phenoxazine-1,9-dicarboxamide	1.7	0.3			x
VALINOMYCIN	CC(C)C1NC(=O)C(C)OC(=O)C(NC(=O)C(OC(=O)C(NC(=O)C(C)OC(=O)C(NC(=O)C(OC(=O)C(NC(=O)C(C)OC(=O)C(NC(=O)C(OC1=O)C(C)C)C(C)C)C(C)C)C(C)C)C(C)C)C(C)C)C(C)C)C(C)C	6,18,30-trimethyl-3,9,12,15,21,24,27,33,36-nonakis(propan-2-yl)-1,7,13,19,25,31-hexaoxa-4,10,16,22,28,34-hexaazacyclohexatriacontane-2,5,8,11,14,17,20,23,26,29,32,35-dodecone	1.7	0.2	16.4	1.3
CHLORPROTHIXENE	CN(C)CC\C=C1\c2ccccc2Sc2ccc(Cl)cc12	{3-[(9Z)-2-chloro-9H-thioxanthen-9-ylidene]propyl}dimethylamine	1.8	0.5	97.1	3
HYDROXYPROGESTERONE CAPROATE	CCCCCC(=O)O[C@@]1(CC[C@H]2C3CCC4=CC(=O)CCC4(C)[C@H]3CCC12C)C(C)=O	(1S,11S,14R)-14-acetyl-2,15-dimethyl-5-oxotetracyclo[8.7.0.0^{2,7}.0^{11,15}]heptadec-6-en-14-yl hexanoate	1.8	0	100	4.5
PRAZOSIN HYDROCHLORIDE	Cl.COc1cc2nc(nc(N)c2cc1OC)N1CCN(CC1)C(=O)c1ccco1	2-{4-[(furan-2-yl)carbonyl]piperazin-1-yl}-6,7-dimethoxyquinazolin-4-amine hydrochloride	1.8	0.2	70.7	5.2
CETRIMONIUM	[BrH-].CCCCCCCCCCCCCCCC[N+](C)(C)C	hexadecyltrimethylazanium $l^{3}-bromidyl	1.8	0.6			x
NITROMIDE	NC(=O)c1cc(cc(c1)N(=O)=O)N(=O)=O	3,5-dinitrobenzamide	1.9	0.5	97.2	0.3
PERHEXILINE	OC(=O)\C=C/C(O)=O.C(C(C1CCCCC1)C1CCCCC1)C1CCCCN1	(2Z)-but-2-enedioic acid; 2-(2,2-dicyclohexylethyl)piperidine	1.9	0.2	-0.2	0
QUINACRINE	Cl.Cl.CCN(CC)CCCC(C)Nc1c2ccc(Cl)cc2nc2ccc(OC)cc12	{4-[(6-chloro-2-methoxyacridin-9-yl)amino]pentyl}diethylamine dihydrochloride	1.9	0.01	5.3	1.5
ROTENONIC ACID, METHYL ETHER			1.9	0.1	28.4	0.4
ACRISORCIN	CCCCCCc1ccc(O)cc1O.Nc1c2ccccc2nc2ccccc12	4-hexylbenzene-1,3-diol; acridin-9-amine	1.9	1.2	53.7	1
NICOLSAMIDE	Oc1ccc(Cl)cc1C(=O)Nc1ccc(cc1Cl)N(=O)=O	5-chloro-N-(2-chloro-4-nitrophenyl)-2-hydroxybenzamide	1.9	0.1	10.5	0.2
FLUOXETINE	Cl.CNCCC(Oc1ccc(cc1)C(F)(F)F)c1ccccc1	methyl({3-phenyl-3-[4-(trifluoromethyl)phenoxy]propyl})amine hydrochloride	2	0.7	100	0.1
BROMOCRIPTINE MESYLATE	CS(O)(=O)=O.CC(C)CC1N2C(=O)C(NC(=O)C3CN(C)C4Cc5c(Br)[nH]c6cccc(C4=C3)c56)(OC2(O)C2CCCN2C1=O)C(C)C	10-bromo-N-[2-hydroxy-7-(2-methylpropyl)-5,8-dioxo-4-(propan-2-yl)-3-oxa-6,9-diazatricyclo[7.3.0.0^{2,6}]dodecan-4-yl]-6-methyl-6,11-diazatetracyclo[7.6.1.0^{2,7}.0^{12,16}]hexadeca-1(15),2,9,12(16),13-pentaene-4-carboxamide; methanesulfonic acid	2	0.4	92.1	4.1
NICARDIPINE	COC(=O)C1=C(C)NC(C)=C(C1c1cccc(c1)N(=O)=O)C(=O)OCCN(C)Cc1ccccc1	3-{2-[benzyl(methyl)amino]ethyl} 5-methyl 2,6-dimethyl-4-(3-nitrophenyl)-1,4-dihydropyridine-3,5-dicarboxylate	2	2.3	99.8	0.8
PROADIFEN	CCCC(C(=O)OCCN(CC)CC)(c1ccccc1)c1ccccc1	2-(diethylamino)ethyl 2,2-diphenylpentanoate	2.1	2.9	100	3.4
EPIGALLOCATECHIN-3-MONOGALLATE			2.1	0.2	2.3	0.3
Ketoconazole	CC(=O)N1CCN(CC1)c1ccc(OC[C@H]2CO[C@@](Cn3ccnc3)(O2)c2ccc(Cl)cc2Cl)cc1	1-[4-(4-{[(2R,4S)-2-(2,4-dichlorophenyl)-2-(1H-imidazol-1-ylmethyl)-1,3-dioxolan-4-yl]methoxy}phenyl)piperazin-1-yl]ethan-1-one	2.1	0.2	100	3.9
3-METHOXYCATECHOL	COc1cccc(O)c1O	3-methoxybenzene-1,2-diol	2.1	0.2	1.2	0
OLIGOMYCIN	CC[C@H]1CC[C@H]2O[C@@]3(CC[C@@H](C)[C@@H](C[C@@H](C)O)O3)[C@H](C)[C@@H](OC(=O)\C=C\[C@@H](C)[C@H](O)[C@@H](C)C(=O)[C@@H](C)[C@H](O)[C@@H](C)C(=O)[C@@](C)(O)[C@H](O)[C@@H](C)C\C=C\C=C\1)[C@H]2C	(1S,4E,5'R,6R,6'R,7S,8R,10S,11S,12R,14S,15R,16S,18E,20E,22S,25R,27S,28R,29S)-22-ethyl-7,11,14,15-tetrahydroxy-6'-[(2R)-2-hydroxypropyl]-5',6,8,10,12,14,16,28,29-nonamethyl-2,26-dioxaspiro[bicyclo[23.3.1]nonacosane-27,2'-oxane]-4,18,20-triene-3,9,13-trione	2.1	0.4	57.7	0.5
THEAFLAVIN DIGALLATE	OC1Cc2c(O)cc(O)cc2OC1c1cc(O)c(O)c2c1cc(cc(O)c2=O)C1Oc2cc(O)cc(O)c2CC1O	3,4,6-trihydroxy-1,8-bis(3,5,7-trihydroxy-3,4-dihydro-2H-1-benzopyran-2-yl)-5H-benzo[7]annulen-5-one	2.2	0.1	48.5	12.2
CLIOQUINOL	Oc1c(I)cc(Cl)c2cccnc12	5-chloro-7-iodoquinolin-8-ol	2.2	0.1			x
POMIFERIN	CC(C)=CCc1c(O)c2C(=O)C(=COc2c2C=CC(C)(C)Oc12)c1ccc(O)c(O)c1	3-(3,4-dihydroxyphenyl)-5-hydroxy-8,8-dimethyl-6-(3-methylbut-2-en-1-yl)-4H,8H-pyrano[2,3-h]chromen-4-one	2.2	1.3	4.1	0.1
FLUPHENAZINE	OCCN1CCN(CCCN2c3ccccc3Sc3ccc(cc23)C(F)(F)F)CC1	2-(4-{3-[2-(trifluoromethyl)-10H-phenothiazin-10-yl]propyl}piperazin-1-yl)ethan-1-ol	2.2	0.9	100	1.7
OBTUSAQUINONE	COC1=CC(=O)C(O)=C\C\1=C/C=C/c1ccccc1	(4E)-2-hydroxy-5-methoxy-4-[(2E)-3-phenylprop-2-en-1-ylidene]cyclohexa-2,5-dien-1-one	2.2	0.2	0.8	0.1
DEQUALINIUM	[ClH-].[ClH-].Cc1cc(N)c2ccccc2[n+]1CCCCCCCCCC[n+]1c(C)cc(N)c2ccccc12		2.2	0.1			x
PHENETHYL CAFFEATE (CAPE)	Oc1ccc(\C=C\C(=O)OCCc2ccccc2)cc1O	2-phenylethyl (2E)-3-(3,4-dihydroxyphenyl)prop-2-enoate	2.2	0.1	1.4	0.1
NILOTICIN	CC(CC(O)C1OC1(C)C)C1CCC2(C)C3=CCC4C(C)(C)C(=O)CCC4(C)C3CCC12C	14-[4-(3,3-dimethyloxiran-2-yl)-4-hydroxybutan-2-yl]-2,6,6,11,15-pentamethyltetracyclo[8.7.0.0^{2,7}.0^{11,15}]heptadec-9-en-5-one	2.2	0.5	100	6.3
MITOMYCIN C	COC12C3NC3CN1C1=C(C2COC(N)=O)C(=O)C(N)=C(C)C1=O	{11-amino-7-methoxy-12-methyl-10,13-dioxo-2,5-diazatetracyclo[7.4.0.0^{2,7}.0^{4,6}]trideca-1(9),11-dien-8-yl}methyl carbamate	2.3	0.4			x
LYCORINE	O[C@H]1C=C2CCN3Cc4cc5OCOc5cc4[C@@H]([C@@H]23)[C@@H]1O	(1S,17S,18S,19S)-5,7-dioxa-12-azapentacyclo[10.6.1.0^{2,10}.0^{4,8}.0^{15,19}]nonadeca-2,4(8),9,15-tetraene-17,18-diol	2.3	0.5	29.6	0.8
2-BENZOYL-5-METHOXYBENZOQUINONE			2.3	0.3	7.9	2.2
ECONAZOLE	Clc1ccc(COC(Cn2ccnc2)c2ccc(Cl)cc2Cl)cc1	1-{2-[(4-chlorophenyl)methoxy]-2-(2,4-dichlorophenyl)ethyl}-1H-imidazole	2.4	3.4	100	3.3
AUROTHIOGLUCOSE	OCC1OC(S[Au])C(O)C(O)C1O	{[3,4,5-trihydroxy-6-(hydroxymethyl)oxan-2-yl]sulfanyl}gold	2.4	0.5			x
GRAMICIDIN	CC(C)CC1NC(=O)C(CCCN)NC(=O)C(NC(=O)C2CCCN2C(=O)C(Cc2ccccc2)NC(=O)C(CC(C)C)NC(=O)C(CCCN)NC(=O)C(NC(=O)C2CCCN2C(=O)C(Cc2ccccc2)NC1=O)C(C)C)C(C)C	9,27-bis(3-aminopropyl)-3,21-dibenzyl-6,24-bis(2-methylpropyl)-12,30-bis(propan-2-yl)-1,4,7,10,13,19,22,25,28,31-decaazatricyclo[31.3.0.0^{15,19}]hexatriacontane-2,5,8,11,14,20,23,26,29,32-decone	2.5	0.1	6.2	1
METHYL ROBUSTONE	COc1c2C=CC(C)(C)Oc2cc2OC=C(C(=O)c12)c1ccc2OCOc2c1	3-(2H-1,3-benzodioxol-5-yl)-5-methoxy-8,8-dimethyl-4H,8H-pyrano[3,2-g]chromen-4-one	2.5	0.2	68.2	0.4
beta-TOXICAROL	COc1cc2OCC3Oc4cc5OC(C)(C)C=Cc5c(O)c4C(=O)C3c2cc1OC	22-hydroxy-6,7-dimethoxy-18,18-dimethyl-10,13,17-trioxapentacyclo[12.8.0.0^{3,12}.0^{4,9}.0^{16,21}]docosa-1(22),4(9),5,7,14,16(21),19-heptaen-2-one	2.5	0.9	34.3	3.8
GINKGETIN	[K+].COc1cc(O)c2C(=O)C=C(Oc2c1)c1ccc(OC)c(c1)-c1c(O)cc(O)c2C(=O)C=C(Oc12)c1ccc([O-])cc1	potassium 4-{5,7-dihydroxy-8-[5-(5-hydroxy-7-methoxy-4-oxo-4H-chromen-2-yl)-2-methoxyphenyl]-4-oxo-4H-chromen-2-yl}benzen-1-olate	2.5	1.5	4.2	0.8
3beta,7beta-DIACETOXYDEOXODEACETOXYDEOXYDIHYDROGEDUNIN			2.5	0.3	72.2	0.1
MEFLOQUINE	Cl.OC(C1CCCCN1)c1cc(nc2c(cccc12)C(F)(F)F)C(F)(F)F	[2,8-bis(trifluoromethyl)quinolin-4-yl](piperidin-2-yl)methanol hydrochloride	2.6	0.3	94.7	0.5
FLOXURIDINE	OCC1OC(CC1O)N1C=C(F)C(=O)NC1=O	5-fluoro-1-[4-hydroxy-5-(hydroxymethyl)oxolan-2-yl]-1,2,3,4-tetrahydropyrimidine-2,4-dione	2.6	0.1	86.2	0.8
MEPARTRICIN	CNc1ccc(cc1)C(=O)CC(O)CCC(C)C1OC(=O)CC(O)CC(=O)CC(O)CC(O)CC(O)CC(O)CC2(O)CC(O)C(C(CC(O[C@@H]3O[C@H](C)[C@@H](O)[C@H](N)[C@@H]3O)\C=C\C=C\C=C\C=C/C=C\C=C\C=C\C1C)O2)C(=O)OC	methyl (19E,21E,23Z,25Z,27E,29E,31E)-33-{[(2R,3S,4S,5S,6R)-4-amino-3,5-dihydroxy-6-methyloxan-2-yl]oxy}-1,3,5,7,9,13,37-heptahydroxy-17-{5-hydroxy-7-[4-(methylamino)phenyl]-7-oxoheptan-2-yl}-18-methyl-11,15-dioxo-16,39-dioxabicyclo[33.3.1]nonatriaconta-19,21,23,25,27,29,31-heptaene-36-carboxylate	2.6	0.1	97.3	1.2
HEXYLRESORCINOL	CCCCCCc1ccc(O)cc1O	4-hexylbenzene-1,3-diol	2.6	0.5			x
2',4-DIHYDROXY-3,4',6'-TRIMETHOXYCHALCONE	COc1cc(O)c(C(=O)\C=C\c2ccc(O)c(OC)c2)c(OC)c1	(2E)-3-(4-hydroxy-3-methoxyphenyl)-1-(2-hydroxy-4,6-dimethoxyphenyl)prop-2-en-1-one	2.7	0.3	10.2	1.4
CARBIDOPA	CC(Cc1ccc(O)c(O)c1)(NN)C(O)=O	3-(3,4-dihydroxyphenyl)-2-hydrazinyl-2-methylpropanoic acid	2.7	0.1	17.7	11.3
VINBLASTINE	OS(O)(=O)=O.CCC1(O)CC2CN(C1)CCc1c([nH]c3ccccc13)C(C2)(C(=O)OC)c1cc2c(cc1OC)N(C)C1C22CCN3CC=CC(CC)(C23)C(OC(C)=O)C1(O)C(=O)OC	methyl 11-(acetyloxy)-12-ethyl-4-[17-ethyl-17-hydroxy-13-(methoxycarbonyl)-1,11-diazatetracyclo[13.3.1.0^{4,12}.0^{5,10}]nonadeca-4(12),5(10),6,8-tetraen-13-yl]-10-hydroxy-5-methoxy-8-methyl-8,16-diazapentacyclo[10.6.1.0^{1,9}.0^{2,7}.0^{16,19}]nonadeca-2(7),3,5,13-tetraene-10-carboxylate; sulfuric acid	2.7	0.3	36.2	1.7
NIFEDIPINE	COC(=O)C1=C(C)NC(C)=C(C1c1ccccc1N(=O)=O)C(=O)OC	3,5-dimethyl 2,6-dimethyl-4-(2-nitrophenyl)-1,4-dihydropyridine-3,5-dicarboxylate	2.7	0.7	1.7	0.3
COMPACTIN	CC[C@H](C)C(=O)O[C@H]1CCC=C2C=C[C@H](C)[C@H](CC[C@@H]3C[C@@H](O)CC(=O)O3)[C@@H]12	(1S,7S,8S,8aR)-8-{2-[(2R,4R)-4-hydroxy-6-oxooxan-2-yl]ethyl}-7-methyl-1,2,3,7,8,8a-hexahydronaphthalen-1-yl (2S)-2-methylbutanoate	2.9	0.1	2.9	0.5
PIMOZIDE	Fc1ccc(cc1)C(CCCN1CCC(CC1)N1C(=O)Nc2ccccc12)c1ccc(F)cc1	1-{1-[4,4-bis(4-fluorophenyl)butyl]piperidin-4-yl}-2,3-dihydro-1H-1,3-benzodiazol-2-one	2.9	1.9	8.1	0.7
LEVODOPA	NC(Cc1ccc(O)c(O)c1)C(O)=O	2-amino-3-(3,4-dihydroxyphenyl)propanoic acid	3	0.4	3.9	0.3
PYRVINIUM PAMOATE	CN(C)c1ccc2[n+](C)c(\C=C\c3cc(C)n(c3C)-c3ccccc3)ccc2c1.OC(=O)c1cc2ccccc2c(Cc2c(O)c(cc3ccccc23)C([O-])=O)c1O	2-[(E)-2-(2,5-dimethyl-1-phenyl-1H-pyrrol-3-yl)ethenyl]-6-(dimethylamino)-1-methylquinolin-1-ium; 4-[(3-carboxy-2-hydroxynaphthalen-1-yl)methyl]-3-hydroxynaphthalene-2-carboxylate	3	0.45	50	3
THIOSTREPTON	CCC(C)C1NC2C=Cc3c(cc(nc3C2O)C(=O)OC(C)C2NC(=O)c3csc(n3)C(NC(=O)C3CSC(=N3)\C(NC(=O)C(NC(=O)c3csc(n3)C3(CCC(=NC3c3csc2n3)c2nc(C)cs2)NC(=O)C(C)NC(=O)C(=C)NC(=O)C(C)NC1=O)C(C)O)=C\C)C(C)(O)C(C)O)C(C)O	(11Z)-37-(butan-2-yl)-18-(2,3-dihydroxybutan-2-yl)-11-ethylidene-59-hydroxy-8,60-bis(1-hydroxyethyl)-26,40,46-trimethyl-51-(4-methyl-1,3-thiazol-2-yl)-43-methylidene-27-oxa-3,13,20,56-tetrathia-7,10,17,24,30,36,39,42,45,48,52,58,62,63,64-pentadecaazanonacyclo[23.23.9.2^{29,32}.1^{2,5}.1^{12,15}.1^{19,22}.1^{31,35}.1^{54,57}.0^{1,53}]tetrahexaconta-2(64),4,12(63),19(62),21,29(61),30,32(60),33,51,5…	3	0.8	9.2	1
CHLOROXINE	Oc1c(Cl)cc(Cl)c2cccnc12	5,7-dichloroquinolin-8-ol	3	2.9			x
TOMATINE	C[C@H]1[C@H]2[C@H](C[C@H]3[C@@H]4CC[C@H]5C[C@H](CC[C@]5(C)[C@H]4CC[C@]23C)O[C@@H]2O[C@H](CO)[C@H](O[C@@H]3O[C@H](CO)[C@@H](O)[C@H](O[C@@H]4OC[C@@H](O)[C@H](O)[C@H]4O)[C@H]3O[C@@H]3O[C@H](CO)[C@@H](O)[C@H](O)[C@H]3O)[C@H](O)[C@H]2O)O[C@@]11CC[C@H](C)CN1	(2S,3R,4S,5S,6R)-2-{[(2S,3R,4S,5R,6R)-2-{[(2R,3R,4R,5R,6R)-4,5-dihydroxy-2-(hydroxymethyl)-6-[(1R,2S,4S,5'S,6S,7S,8R,9S,12S,13S,16S,18S)-5',7,9,13-tetramethyl-5-oxaspiro[pentacyclo[10.8.0.0^{2,9}.0^{4,8}.0^{13,18}]icosane-6,2'-piperidine]oxy]oxan-3-yl]oxy}-5-hydroxy-6-(hydroxymethyl)-4-{[(2S,3R,4S,5R)-3,4,5-trihydroxyoxan-2-yl]oxy}oxan-3-yl]oxy}-6-(hydroxymethyl)oxane-3,4,5-triol	3	0	0.1	0
SULOCTIDIL	CCCCCCCCNC(C)C(O)c1ccc(SC(C)C)cc1	2-(octylamino)-1-[4-(propan-2-ylsulfanyl)phenyl]propan-1-ol	3.1	0.7			x
PROPACHLOR	CC(C)N(C(=O)CCl)c1ccccc1	2-chloro-N-phenyl-N-(propan-2-yl)acetamide	3.2	0.1			x
OXYQUINOLINE	OS(O)(=O)=O.Oc1cccc2cccnc12	quinolin-8-ol; sulfuric acid	3.2	0.73			x
CAFFEIC ACID	OC(=O)\C=C\c1ccc(O)c(O)c1	(2E)-3-(3,4-dihydroxyphenyl)prop-2-enoic acid	3.2	0.2	2.5	0.2
DOBUTAMINE	CC(CCc1ccc(O)cc1)NCCc1ccc(O)c(O)c1	4-(2-{[4-(4-hydroxyphenyl)butan-2-yl]amino}ethyl)benzene-1,2-diol	3.2	1.8			x
10-HYDROXYCAMPTOTHECIN	CCC1(O)C(=O)OCc2c1cc1-c3nc4ccc(O)cc4cc3Cn1c2=O	19-ethyl-7,19-dihydroxy-17-oxa-3,13-diazapentacyclo[11.8.0.0^{2,11}.0^{4,9}.0^{15,20}]henicosa-1(21),2,4(9),5,7,10,15(20)-heptaene-14,18-dione	3.3	1.2	23.9	1.4
3-AMINO-1,2,4-TRIAZOLE	Nc1nnc[nH]1	4H-1,2,4-triazol-3-amine	3.3	0.8			x
MEBHYDROLIN NAPHTHALENESULFONATE	OS(=O)(=O)c1cccc2c(cccc12)S(O)(=O)=O.CN1CCc2c(C1)c1ccccc1n2Cc1ccccc1	5-benzyl-2-methyl-1H,2H,3H,4H,5H-pyrido[4,3-b]indole; naphthalene-1,5-disulfonic acid	3.3	1.1	100	2.4	x
THIOTEPA	S=P(N1CC1)(N1CC1)N1CC1	tris(aziridin-1-yl)-$l^{5}-phosphanethione	3.3	1.1			x
TANNIC ACID	Oc1cc(cc(O)c1O)C(=O)Oc1cc(COC2OC(COC(=O)c3cc(O)c(O)c(OC(=O)c4cc(O)c(O)c(O)c4)c3)C(OC(=O)c3cc(O)c(O)c(OC(=O)c4cc(O)c(O)c(O)c4)c3)C(OC(=O)c3cc(O)c(O)c(OC(=O)c4cc(O)c(O)c(O)c4)c3)C2OC(=O)c2cc(O)c(O)c(OC(=O)c3cc(O)c(O)c(O)c3)c2)cc(O)c1O	2,3-dihydroxy-5-({[3,4,5-tris({3,4-dihydroxy-5-[(3,4,5-trihydroxyphenyl)carbonyloxy]phenyl}carbonyloxy)-6-[({3,4-dihydroxy-5-[(3,4,5-trihydroxyphenyl)carbonyloxy]phenyl}carbonyloxy)methyl]oxan-2-yl]oxy}methyl)phenyl 3,4,5-trihydroxybenzoate	3.5	0.1			x
PARTHENOLIDE	CC1=CCCC2(C)OC2C2OC(=O)C(=C)C2CC1	4,8-dimethyl-12-methylidene-3,14-dioxatricyclo[9.3.0.0^{2,4}]tetradec-7-en-13-one	3.6	0.2	0.7	0.1
PIPLARTINE	COc1cc(cc(OC)c1OC)\C=C\C(=O)N1CCC=CC1=O	1-[(2E)-3-(3,4,5-trimethoxyphenyl)prop-2-enoyl]-1,2,5,6-tetrahydropyridin-2-one	3.6	0.6	1	0
2,3,4'-TRIHYDROXY-4-METHOXYBENZOPHENONE			3.6	1.1	86.8	3.5
GOSSYPETIN	Oc1ccc(cc1O)C1=C(O)C(=O)c2c(O)cc(O)c(O)c2O1	2-(3,4-dihydroxyphenyl)-3,5,7,8-tetrahydroxy-4H-chromen-4-one	3.6	0.2	54.6	7.5
ACETYL ISOALLOGAMBOGIC ACID			3.7	0.1	0	0.1
OXYPHENBUTAZONE	CCCCC1C(=O)N(N(C1=O)c1ccc(O)cc1)c1ccccc1	4-butyl-1-(4-hydroxyphenyl)-2-phenylpyrazolidine-3,5-dione	3.7	0.82	72.8	0.5
FIPRONIL	Nc1c(c(nn1-c1c(Cl)cc(cc1Cl)C(F)(F)F)C#N)S(=O)C(F)(F)F	5-amino-1-[2,6-dichloro-4-(trifluoromethyl)phenyl]-4-(trifluoromethane)sulfinyl-1H-pyrazole-3-carbonitrile	3.7	0.2	100	3.7
ETHACRIDINE LACTATE	CC(O)C(O)=O.CCOc1ccc2nc3cc(N)ccc3c(N)c2c1	2-hydroxypropanoic acid; 7-ethoxyacridine-3,9-diamine	3.7	0.1			x
ALLOPREGNANOLONE	CC(=O)[C@H]1CC[C@H]2[C@@H]3CC[C@H]4C[C@@H](O)CC[C@]4(C)[C@H]3CC[C@]12C	1-[(1S,2S,5S,7S,10R,11S,14S,15S)-5-hydroxy-2,15-dimethyltetracyclo[8.7.0.0^{2,7}.0^{11,15}]heptadecan-14-yl]ethan-1-one	3.7	0.7	100	10.2
ETHAVERINE	CCOc1ccc(Cc2nccc3cc(OCC)c(OCC)cc23)cc1OCC	1-[(3,4-diethoxyphenyl)methyl]-6,7-diethoxyisoquinoline	3.7	0.8	95.1	4.7
HAEMATOXYLIN	Oc1ccc2C3c4cc(O)c(O)cc4CC3(O)COc2c1O	8-oxatetracyclo[8.7.0.0^{2,7}.0^{12,17}]heptadeca-2,4,6,12,14,16-hexaene-5,6,10,14,15-pentol	3.7	0.9	100	1	x
alpha-DIHYDROGEDUNOL			3.8	0.1	90.8	3.8
3,4-DIMETHOXYDALBERGIONE	COC1=C(OC)C(=O)C(=CC1=O)C(C=C)c1ccccc1	2,3-dimethoxy-5-(1-phenylprop-2-en-1-yl)cyclohexa-2,5-diene-1,4-dione	3.8	0.1			x
CAMPTOTHECIN	CCC1(O)C(=O)OCC2=C1C=C1N(Cc3cc4ccccc4nc13)C2=O	19-ethyl-19-hydroxy-17-oxa-3,13-diazapentacyclo[11.8.0.0^{2,11}.0^{4,9}.0^{15,20}]henicosa-1(21),2,4(9),5,7,10,15(20)-heptaene-14,18-dione	3.9	0.3	94.3	5.2
DEACETOXY-7-OXISOGEDUNIN	CC1(C)C=CC(=O)C2(C)C1CC(=O)C1(C)C2CCC2(C)C(OC(=O)C3OC123)c1ccoc1	7-(furan-3-yl)-1,8,12,16,16-pentamethyl-3,6-dioxapentacyclo[9.8.0.0^{2,4}.0^{2,8}.0^{12,17}]nonadec-14-ene-5,13,19-trione	3.9	1.1	100	0.6
PIMETHIXENE	CN1CCC(CC1)=C1c2ccccc2Sc2ccccc12	1-methyl-4-(9H-thioxanthen-9-ylidene)piperidine	3.9	0.6	98.5	0.8
TANSHINONE IIA	Cc1coc-2c1C(=O)C(=O)c1c-2ccc2c1CCCC2(C)C	6,6,14-trimethyl-12-oxatetracyclo[8.7.0.0^{2,7}.0^{11,15}]heptadeca-1(10),2(7),8,11(15),13-pentaene-16,17-dione	3.9	0.3	44.3	1
RESERPINE	COC1C(CC2CN3CCc4c([nH]c5cc(OC)ccc45)C3CC2C1C(=O)OC)OC(=O)c1cc(OC)c(OC)c(OC)c1	methyl 6,18-dimethoxy-17-[(3,4,5-trimethoxyphenyl)carbonyloxy]-3,13-diazapentacyclo[11.8.0.0^{2,10}.0^{4,9}.0^{15,20}]henicosa-2(10),4(9),5,7-tetraene-19-carboxylate	4	0.6	100	3
RIBOFLAVIN	Cc1cc2N=C3C(=O)NC(=O)N=C3N(CC(O)C(O)C(O)CO)c2cc1C	7,8-dimethyl-10-(2,3,4,5-tetrahydroxypentyl)-2H,3H,4H,10H-benzo[g]pteridine-2,4-dione	4	4.5	0.9	0.1
MEXAMINE	Cl.COc1ccc2[nH]cc(CCN)c2c1	2-(5-methoxy-1H-indol-3-yl)ethan-1-amine hydrochloride	4	1.3	24.2	1.4
COUMOPHOS	CCOP(=S)(OCC)Oc1ccc2C(C)=C(Cl)C(=O)Oc2c1	(3-chloro-4-methyl-2-oxo-2H-chromen-7-yl) ethyl ethoxy(sulfanylidene)phosphonite	4	0.3			x
OSAJIN	CC(C)=CCc1c(O)c2C(=O)C(=COc2c2C=CC(C)(C)Oc12)c1ccc(O)cc1	5-hydroxy-3-(4-hydroxyphenyl)-8,8-dimethyl-6-(3-methylbut-2-en-1-yl)-4H,8H-pyrano[2,3-h]chromen-4-one	4	0.1	30.6	21.3
MITOXANTHRONE	Cl.Cl.OCCNCCNc1ccc(NCCNCCO)c2C(=O)c3c(O)ccc(O)c3C(=O)c12	1,4-dihydroxy-5,8-bis({2-[(2-hydroxyethyl)amino]ethyl}amino)-9,10-dihydroanthracene-9,10-dione dihydrochloride	4.1	0	14	2.8
3-HYDROXYFLAVONE	OC1=C(Oc2ccccc2C1=O)c1ccccc1	3-hydroxy-2-phenyl-4H-chromen-4-one	4.1	0.1	85.7	9.8
ANTIMYCIN A	CCCCCC1C(OC(=O)CC(C)C)C(C)OC(=O)C(NC(=O)c2cccc(NC=O)c2O)C(C)OC1=O	3-[(3-formamido-2-hydroxybenzene)amido]-2,6-dimethyl-4,9-dioxo-8-pentyl-1,5-dioxonan-7-yl 3-methylbutanoate	4.1	0.5			x
DEOXYGEDUNIN	CC(=O)OC1CC2C(C)(C)C(=O)C=CC2(C)C2CCC3(C)C(OC(=O)C=C3C12C)c1ccoc1	6-(furan-3-yl)-1,7,11,15,15-pentamethyl-4,14-dioxo-5-oxatetracyclo[8.8.0.0^{2,7}.0^{11,16}]octadeca-2,12-dien-18-yl acetate	4.1	1.4	56.1	2.5
AMINACRINE	Nc1c2ccccc2nc2ccccc12	acridin-9-amine	4.1	0.8			x
RONIDAZOLE	Cn1c(COC(N)=O)ncc1N(=O)=O	(1-methyl-5-nitro-1H-imidazol-2-yl)methyl carbamate	4.1	0.8			x
MEBEVERINE	CCN(CCCCOC(=O)c1ccc(OC)c(OC)c1)C(C)Cc1ccc(OC)cc1	4-{ethyl[1-(4-methoxyphenyl)propan-2-yl]amino}butyl 3,4-dimethoxybenzoate	4.1	1.3	92.3	2.5
BERBERINE	COc1ccc2cc3-c4cc5OCOc5cc4CC[n+]3cc2c1OC	16,17-dimethoxy-5,7-dioxa-13$l^{5}-azapentacyclo[11.8.0.0^{2,10}.0^{4,8}.0^{15,20}]henicosa-1(21),2,4(8),9,13,15,17,19-octaen-13-ylium	4.1	1.3	75.8	0
THEAFLAVIN DIGALLATE	Oc1cc(O)c2C[C@@H](OC(=O)c3cc(O)c(O)c(O)c3)[C@H](Oc2c1)C1=CC(O)=C(O)C2=C(O)C(=O)C=C(C=C12)[C@H]1Oc2cc(O)cc(O)c2C[C@H]1OC(=O)c1cc(O)c(O)c(O)c1	(2R,3R)-2-{8-[(2R,3R)-5,7-dihydroxy-3-[(3,4,5-trihydroxyphenyl)carbonyloxy]-3,4-dihydro-2H-1-benzopyran-2-yl]-3,4,5-trihydroxy-6-oxo-6H-benzo[7]annulen-1-yl}-5,7-dihydroxy-3,4-dihydro-2H-1-benzopyran-3-yl 3,4,5-trihydroxybenzoate	4.2	0.4	6.7	0.1
MUNDULONE	COc1c(ccc2OC(C)(C)C=Cc12)C1=COc2cc3OC(C)(C)C(O)Cc3cc2C1=O	7-hydroxy-3-(5-methoxy-2,2-dimethyl-2H-chromen-6-yl)-8,8-dimethyl-4H,6H,7H,8H-pyrano[3,2-g]chromen-4-one	4.2	1.4	59	3.6
EPOXYGEDUNIN	CC(=O)OC1CC2C(C)(C)C(=O)C3OC3C2(C)C2CCC3(C)C(OC(=O)C4OC34C12C)c1ccoc1	7-(furan-3-yl)-1,8,12,17,17-pentamethyl-5,16-dioxo-3,6,14-trioxahexacyclo[9.9.0.0^{2,4}.0^{2,8}.0^{12,18}.0^{13,15}]icosan-20-yl acetate	4.4	0.3	73.4	4.1
METHIOTHEPIN	OC(=O)\C=C/C(O)=O.CSc1ccc2Sc3ccccc3CC(N3CCN(C)CC3)c2c1	(2Z)-but-2-enedioic acid; 1-methyl-4-[6-(methylsulfanyl)-2-thiatricyclo[9.4.0.0^{3,8}]pentadeca-1(15),3,5,7,11,13-hexaen-9-yl]piperazine	4.4	0.2	69.6	2.4
DEACETYLGEDUNIN	CC1(C)C2CC(O)C3(C)C(CCC4(C)C(OC(=O)C5OC345)c3ccoc3)C2(C)C=CC1=O	7-(furan-3-yl)-19-hydroxy-1,8,12,16,16-pentamethyl-3,6-dioxapentacyclo[9.8.0.0^{2,4}.0^{2,8}.0^{12,17}]nonadec-13-ene-5,15-dione	4.4	0.1	76	3.1
DIHYDROMUNDULETONE			4.4	0.1	81.3	7.6
HARMOL	Cl.Cc1nccc2c3ccc(O)cc3[nH]c12	1-methyl-9H-pyrido[3,4-b]indol-7-ol hydrochloride	4.4	0.5	71.4	4.8
CRYPTOTANSHINONE	CC1COC2=C1C(=O)C(=O)c1c2ccc2c1CCCC2(C)C	6,6,14-trimethyl-12-oxatetracyclo[8.7.0.0^{2,7}.0^{11,15}]heptadeca-1(10),2(7),8,11(15)-tetraene-16,17-dione	4.5	0.2	87	0.7
SAPPANONE A DIMETHYL ETHER	COc1ccc2C(=O)\C(COc2c1)=C/c1ccc(OC)c(O)c1	(3Z)-3-[(3-hydroxy-4-methoxyphenyl)methylidene]-7-methoxy-3,4-dihydro-2H-1-benzopyran-4-one	4.5	0.2	8.8	1.7
OXIDOPAMINE	NCCc1cc(O)c(O)cc1O	5-(2-aminoethyl)benzene-1,2,4-triol	4.6	0.76			x
DIHYDROROTENONE	COc1cc2OCC3Oc4c5CC(Oc5ccc4C(=O)C3c2cc1OC)C(C)C	16,17-dimethoxy-6-(propan-2-yl)-2,7,20-trioxapentacyclo[11.8.0.0^{3,11}.0^{4,8}.0^{14,19}]henicosa-3,8,10,14(19),15,17-hexaen-12-one	4.6	0.3	19.3	0.8
TOTAROL-19-CARBOXYLIC ACID, METHYL ESTER	COC(=O)C1(C)CCCC2(C)C1CCc1c2ccc(O)c1C(C)C	methyl 7-hydroxy-1,4a-dimethyl-8-(propan-2-yl)-1,2,3,4,4a,9,10,10a-octahydrophenanthrene-1-carboxylate	4.6	0.4	38.5	10.4
MUNDULONE ACETATE			4.6	0.2	76	3.9
2',3-DIHYDROXY-4,4',6'-TRIMETHOXYCHALCONE	COc1cc(O)c(C(=O)\C=C\c2ccc(OC)c(O)c2)c(OC)c1	(2E)-1-(2-hydroxy-4,6-dimethoxyphenyl)-3-(3-hydroxy-4-methoxyphenyl)prop-2-en-1-one	4.6	0	6	0.3
TENIPOSIDE	COc1cc(cc(OC)c1O)C1C2C(COC2=O)C(OC2OC3COC(OC3C(O)C2O)c2cccs2)c2cc3OCOc3cc12	16-{[7,8-dihydroxy-2-(thiophen-2-yl)-hexahydro-2H-pyrano[3,2-d][1,3]dioxin-6-yl]oxy}-10-(4-hydroxy-3,5-dimethoxyphenyl)-4,6,13-trioxatetracyclo[7.7.0.0^{3,7}.0^{11,15}]hexadeca-1,3(7),8-trien-12-one	4.6	1.9	50.4	0.3
ERYSOLIN	CS(=O)(=O)CCCCN=C=S	1-isothiocyanato-4-methanesulfonylbutane	4.6	0.4			x
CEAROIN	COc1cc(O)c(cc1O)C(=O)c1ccccc1	2-benzoyl-5-methoxybenzene-1,4-diol	4.6	0.1	47.4	6.2
QUERCETIN TETRAMETHYL (5,7,3',4')ETHER	COc1cc(OC)c2C(=O)C(O)=C(Oc2c1)c1ccc(OC)c(OC)c1	2-(3,4-dimethoxyphenyl)-3-hydroxy-5,7-dimethoxy-4H-chromen-4-one	4.6	0.5	39.6	1.1
ROTENONE	COc1cc2OCC3Oc4c5CC(Oc5ccc4C(=O)C3c2cc1OC)C(C)=C	16,17-dimethoxy-6-(prop-1-en-2-yl)-2,7,20-trioxapentacyclo[11.8.0.0^{3,11}.0^{4,8}.0^{14,19}]henicosa-3,8,10,14(19),15,17-hexaen-12-one	4.7	0.2			x
PRIMAQUINE	OP(O)(O)=O.OP(O)(O)=O.COc1cc(NC(C)CCCN)c2ncccc2c1	N-(5-aminopentan-2-yl)-6-methoxyquinolin-8-amine; bis(phosphoric acid)	4.7	1.87	91.1	4.1
RUBESCENSIN A	CC1(C)CCC(O)C23COC(O)(C(O)C12)C12C(O)C(CCC31)C(=C)C2=O	9,10,15,18-tetrahydroxy-12,12-dimethyl-6-methylidene-17-oxapentacyclo[7.6.2.1^{5,8}.0^{1,11}.0^{2,8}]octadecan-7-one	4.7	0.9	0.2	0
HINOKITIOL	CC(C)C1=CC=CC(=O)C(O)=C1	2-hydroxy-4-(propan-2-yl)cyclohepta-2,4,6-trien-1-one	4.7	0.4			x
2,4-DINITROPHENOL	Oc1ccc(cc1N(=O)=O)N(=O)=O	2,4-dinitrophenol	4.8	2.2			x
4,4'-DIMETHOXYDALBERGIONE	COc1ccc(cc1)C(C=C)C1=CC(=O)C(OC)=CC1=O	2-methoxy-5-[1-(4-methoxyphenyl)prop-2-en-1-yl]cyclohexa-2,5-diene-1,4-dione	4.8	0.1	1.2	0
PHENACYLAMINE	Cl.NCC(=O)c1ccccc1	2-amino-1-phenylethan-1-one hydrochloride	4.8	0.2	85.5	3.3
GEDUNIN	CC(=O)OC1CC2C(C)(C)C(=O)C=CC2(C)C2CCC3(C)C(OC(=O)C4OC34C12C)c1ccoc1	7-(furan-3-yl)-1,8,12,16,16-pentamethyl-5,15-dioxo-3,6-dioxapentacyclo[9.8.0.0^{2,4}.0^{2,8}.0^{12,17}]nonadec-13-en-19-yl acetate	4.8	6.9			x
DIHYDROTANSHINONE I	CC1COC2=C1C(=O)C(=O)c1c2ccc2c(C)cccc12	6,14-dimethyl-12-oxatetracyclo[8.7.0.0^{2,7}.0^{11,15}]heptadeca-1(10),2(7),3,5,8,11(15)-hexaene-16,17-dione	4.8	0.1	77.1	1.9
alpha-TOXICAROL			4.8	1.1	38.1	2.4
ALEXIDINE	Cl.Cl.CCCCC(CC)CNC(=N)NC(=N)NCCCCCCNC(=N)NC(=N)NCC(CC)CCCC	N-(2-ethylhexyl)-1-3-(6-{N-[3-(2-ethylhexyl)carbamimidamidomethanimidoyl]amino}hexyl)carbamimidamidomethanimidamide dihydrochloride	4.8	0.2	12.3	3.8
HOMIDIUM	[BrH-].CC[n+]1c(-c2ccccc2)c2cc(N)ccc2c2ccc(N)cc12	3,8-diamino-5-ethyl-6-phenylphenanthridin-5-ium $l^{3}-bromidyl	4.9	0.6			x
DEACETOXY-7-OXOGEDUNIN	CC1(C)C2CC(=O)C3(C)C(CCC4(C)C(OC(=O)C5OC345)c3ccoc3)C2(C)C=CC1=O	7-(furan-3-yl)-1,8,12,16,16-pentamethyl-3,6-dioxapentacyclo[9.8.0.0^{2,4}.0^{2,8}.0^{12,17}]nonadec-13-ene-5,15,19-trione	4.9	0.4	75.8	1.8
CORALYNE	[ClH-].COc1cc2cc[n+]3c(C)c4cc(OC)c(OC)cc4cc3c2cc1OC	2,3,10,11-tetramethoxy-5-methyl-6000000$l^{5}-azatetraphen-6-ylium $l^{3}-chloridyl	4.9	0			x
CHLOROACETOXYQUINOLINE	CC(=O)Oc1ccc(Cl)c2cccnc12	5-chloroquinolin-8-yl acetate	5	0.2	0.5	0.4
ELAIDYLPHOSPHOCHOLINE	CCCCCCCC\C=C\CCCCCCCCOP([O-])(=O)OCC[N+](C)(C)C	(9E)-octadec-9-en-1-yl [2-(trimethylazaniumyl)ethyl] phosphate	5	0.8	93.7	2.2
DIHYDROGAMBOGIC ACID			5.1	0.2	0.1	0
METHYL PARATHIONE	COP(=S)(OC)Oc1ccc(cc1)N(=O)=O	methyl (4-nitrophenyl) methoxy(sulfanylidene)phosphonite	5.1	0.2			x
CHUKRASIN METHYL ETHER	COC1C(OC(=O)C(C)C)C2(C)C(OC(=O)\C(C2C23OC4(C)OC12C1(C)C(CC(=O)OC)C2(C)CC1(O4)C(OC)(C2OC(C)=O)C3OC)=C(\OC)C(C)C)c1ccoc1	(3E)-18-(acetyloxy)-6-(furan-3-yl)-9,19,20-trimethoxy-3-(1-methoxy-2-methylpropylidene)-16-(2-methoxy-2-oxoethyl)-7,12,15,17-tetramethyl-4-oxo-5,11,13,21-tetraoxaheptacyclo[10.8.1.1^{14,17}.0^{1,10}.0^{2,7}.0^{10,15}.0^{14,19}]docosan-8-yl 2-methylpropanoate	5.1	1.9	53.4	7.5
CADMIUM ACETATE	CC(=O)O[Cd]OC(C)=O	(acetyloxy)cadmio acetate	5.1	0.5			x
DALBERGIONE, 4-METHOXY-4'-HYDROXY-	COC1=CC(=O)C(=CC1=O)C(C=C)c1ccc(O)cc1	2-[1-(4-hydroxyphenyl)prop-2-en-1-yl]-5-methoxycyclohexa-2,5-diene-1,4-dione	5.1	1.1	94.8	2.9
7-OXOCALLITRISIC ACID, METHYL ESTER	COC(=O)C1(C)CCCC2(C)C1CC(=O)c1cc(ccc21)C(C)C	methyl 1,4a-dimethyl-9-oxo-7-(propan-2-yl)-1,2,3,4,4a,9,10,10a-octahydrophenanthrene-1-carboxylate	5.1	0.8	91.8	6.7
ISOROTENONE	COc1cc2OCC3Oc4c(ccc5oc(cc45)C(C)C)C(=O)C3c2cc1OC	16,17-dimethoxy-6-(propan-2-yl)-2,7,20-trioxapentacyclo[11.8.0.0^{3,11}.0^{4,8}.0^{14,19}]henicosa-3(11),4(8),5,9,14(19),15,17-heptaen-12-one	5.2	0.8	39.7	0.3
CEDRELONE	CC12CCC3C4(C)C=CC(=O)C(C)(C)C4=C(O)C(=O)C3(C)C11OC1CC2c1ccoc1	6-(furan-3-yl)-17-hydroxy-1,7,11,15,15-pentamethyl-3-oxapentacyclo[8.8.0.0^{2,4}.0^{2,7}.0^{11,16}]octadeca-12,16-diene-14,18-dione	5.2	0.1	25.5	10.8
3-HYDROXY-3',4'-DIMETHOXYFLAVONE			5.2	0.1	99.2	1.3
ESTRIOL TRIACETATE	CC(=O)OC1CC2C3CCc4cc(OC(C)=O)ccc4C3CCC2(C)[C@H]1OC(C)=O	(14R)-5,13-bis(acetyloxy)-15-methyltetracyclo[8.7.0.0^{2,7}.0^{11,15}]heptadeca-2,4,6-trien-14-yl acetate	5.2	0.1	60.7	0.6
DIHYDROCELASTRYL DIACETATE	CC(=O)Oc1cc2c(CC=C3C2(C)CCC2(C)C4CC(C)(CCC4(C)CCC32C)C(O)=O)c(C)c1OC(C)=O	10,11-bis(acetyloxy)-2,4a,6a,9,12b,14a-hexamethyl-1,2,3,4,4a,5,6,6a,8,12b,13,14,14a,14b-tetradecahydropicene-2-carboxylic acid	5.2	0.1	0.6	0.1
DIMETHYL GAMBOGATE			5.3	0.4	0.2	0.1
CHLORANIL	ClC1=C(Cl)C(=O)C(Cl)=C(Cl)C1=O	2,3,5,6-tetrachlorocyclohexa-2,5-diene-1,4-dione	5.4	0.1			x
GALLIC ACID	OC(=O)c1cc(O)c(O)c(O)c1	3,4,5-trihydroxybenzoic acid	5.4	1			x
ACETYL ISOGAMBOGIC ACID			5.4	0.1	0.2	0.1
PRISTIMERIN	COC(=O)C1(C)CCC2(C)CCC3(C)C4=CC=C5C(C)=C(O)C(=O)C=C5C4(C)CCC3(C)C2C1	methyl 10-hydroxy-2,4a,6a,9,12b,14a-hexamethyl-11-oxo-1,2,3,4,4a,5,6,6a,11,12b,13,14,14a,14b-tetradecahydropicene-2-carboxylate	5.4	0.1	0.6	0.1
DIHYDROCELASTROL	Cc1c(O)c(O)cc2c1CC=C1C2(C)CCC2(C)C3CC(C)(CCC3(C)CCC12C)C(O)=O	10,11-dihydroxy-2,4a,6a,9,12b,14a-hexamethyl-1,2,3,4,4a,5,6,6a,8,12b,13,14,14a,14b-tetradecahydropicene-2-carboxylic acid	5.4	0.1	0.1	0.1
AMIODARONE	Cl.CCCCc1oc2ccccc2c1C(=O)c1cc(I)c(OCCN(CC)CC)c(I)c1	(2-{4-[(2-butyl-1-benzofuran-3-yl)carbonyl]-2,6-diiodophenoxy}ethyl)diethylamine hydrochloride	5.6	0.2	86.7	3.1
alpha-MANGOSTIN	COc1c(O)cc2Oc3cc(O)c(CC=C(C)C)c(O)c3C(=O)c2c1CC=C(C)C	1,3,6-trihydroxy-7-methoxy-2,8-bis(3-methylbut-2-en-1-yl)-9H-xanthen-9-one	33.4, 5.6	3.8, 0.2	5.5	2.5
PHORBOL MYRISTATE ACETATE	CCCCCCCCCCCCCC(=O)O[C@@H]1[C@@H](C)[C@]2(O)[C@@H]3C=C(C)C(=O)[C@@]3(O)CC(CO)=C[C@H]2[C@@H]2C(C)(C)[C@]12OC(C)=O	(1S,2S,6R,10S,11R,13S,14R,15R)-13-(acetyloxy)-1,6-dihydroxy-8-(hydroxymethyl)-4,12,12,15-tetramethyl-5-oxotetracyclo[8.5.0.0^{2,6}.0^{11,13}]pentadeca-3,8-dien-14-yl tetradecanoate	5.6	0.8	89.2	1.7
IRIGENOL	Oc1cc2OC=C(C(=O)c2c(O)c1O)c1cc(O)c(O)c(O)c1	5,6,7-trihydroxy-3-(3,4,5-trihydroxyphenyl)-4H-chromen-4-one	5.7	0.7	73.7	17.1
AKLAVINE HYDROCHLORIDE	Cl.CCC1(O)CC(OC2CC(C(O)C(C)O2)N(C)C)c2c(O)c3C(=O)c4c(O)cccc4C(=O)c3cc2C1C(=O)OC	methyl 4-{[4-(dimethylamino)-5-hydroxy-6-methyloxan-2-yl]oxy}-2-ethyl-2,5,7-trihydroxy-6,11-dioxo-1,2,3,4,6,11-hexahydrotetracene-1-carboxylate hydrochloride	5.7	2.6			x
DIHYDROGEDUNIN	CC(=O)OC1CC2C(C)(CCC(=O)C2(C)C)C2CCC3(C)C(OC(=O)C4OC34C12C)c1ccoc1	7-(furan-3-yl)-1,8,12,16,16-pentamethyl-5,15-dioxo-3,6-dioxapentacyclo[9.8.0.0^{2,4}.0^{2,8}.0^{12,17}]nonadecan-19-yl acetate	5.8	0.3	81.4	3.6
ANDROGRAPHOLIDE	CC1(CO)C(O)CCC2(C)C(C\C=C3\C(O)COC3=O)C(=C)CCC12	(3Z)-4-hydroxy-3-{2-[6-hydroxy-5-(hydroxymethyl)-5,8a-dimethyl-2-methylidene-decahydronaphthalen-1-yl]ethylidene}oxolan-2-one	5.8	0.4			x
LUFENURON	FC(C(F)(F)F)C(F)(F)Oc1cc(Cl)c(NC(=O)NC(=O)c2c(F)cccc2F)cc1Cl	3-[2,5-dichloro-4-(1,1,2,3,3,3-hexafluoropropoxy)phenyl]-1-[(2,6-difluorophenyl)carbonyl]urea	5.8	0			x
RHETSININE	CNc1ccccc1C(=O)N1CCc2c([nH]c3ccccc23)C1=O	2-{[2-(methylamino)phenyl]carbonyl}-1H,2H,3H,4H,9H-pyrido[3,4-b]indol-1-one	5.9	1.4	75.7	2.9
ANISOMYCIN	COc1ccc(CC2NCC(O)C2OC(C)=O)cc1	4-hydroxy-2-[(4-methoxyphenyl)methyl]pyrrolidin-3-yl acetate	5.9	0.6	10.3	1.6
ERGOSTEROL	CC(C)C(C)\C=C\C(C)C1CCC2C3=CC=C4CC(O)CCC4(C)C3CCC12C	14-[(3E)-5,6-dimethylhept-3-en-2-yl]-2,15-dimethyltetracyclo[8.7.0.0^{2,7}.0^{11,15}]heptadeca-7,9-dien-5-ol	6	1.3	99.6	4
PLUMBAGIN	CC1=CC(=O)c2c(O)cccc2C1=O	5-hydroxy-2-methyl-1,4-dihydronaphthalene-1,4-dione	6	0.1			x
TETRACHLOROISOPHTHALONITRILE	Clc1c(Cl)c(C#N)c(Cl)c(C#N)c1Cl	2,4,5,6-tetrachlorobenzene-1,3-dicarbonitrile	6	0.3			x
DIGITONIN	C[C@H]1[C@H]2[C@@H](O[C@]11CC[C@@H](C)CO1)[C@@H](O)[C@H]1[C@@H]3CC[C@H]4C[C@@H](O[C@@H]5O[C@H](CO)[C@H](O[C@@H]6O[C@H](CO)[C@@H](O)[C@H](O[C@@H]7OC[C@@H](O)[C@H](O)[C@H]7O)[C@H]6O[C@@H]6O[C@H](CO)[C@@H](O)[C@H](O[C@@H]7O[C@H](CO)[C@@H](O)[C@H](O)[C@H]7O)[C@H]6O)[C@H](O)[C@H]5O)[C@H](O)C[C@]4(C)[C@H]3CC[C@]21C	(2S,3R,4S,5S,6R)-2-{[(2S,3R,4S,5R,6R)-2-{[(2S,3R,4S,5R,6R)-2-{[(2R,3R,4R,5R,6R)-4,5-dihydroxy-2-(hydroxymethyl)-6-[(1'R,2R,2'S,3'S,4'R,5R,7'S,8'R,9'S,12'S,13'S,15'R,16'R,18'S)-5,7',9',13'-tetramethyl-5'-oxaspiro[oxane-2,6'-pentacyclo[10.8.0.0^{2,9}.0^{4,8}.0^{13,18}]icosane]-3',15'-dioloxy]oxan-3-yl]oxy}-5-hydroxy-6-(hydroxymethyl)-4-{[(2S,3R,4S,5R)-3,4,5-trihydroxyoxan-2-yl]oxy}oxan-3-yl]oxy}-3,…	6.2	0.1			x
CARBOPLATIN	N.N.[Pt].OC(=O)C1(CCC1)C(O)=O	cyclobutane-1,1-dicarboxylic acid diamine platinum	6.3	5.7			x
FLAVOKAWAIN B			6.3	1.2	56.2	6.9
LARIXOL	CC(O)(CCC1C(=C)CC(O)C2C(C)(C)CCCC12C)C=C	4-(3-hydroxy-3-methylpent-4-en-1-yl)-4a,8,8-trimethyl-3-methylidene-decahydronaphthalen-1-ol	6.4	0.8	74	0.1
RESVERATROL	Oc1ccc(cc1)\C=C/c1cc(O)cc(O)c1	5-[(Z)-2-(4-hydroxyphenyl)ethenyl]benzene-1,3-diol	6.4	1.1	24.8	1.8
GENISTEIN	Oc1ccc(cc1)C1=COc2cc(O)cc(O)c2C1=O	5,7-dihydroxy-3-(4-hydroxyphenyl)-4H-chromen-4-one	6.4	0.9	100	7.8
HIERACIN	Oc1cc(O)c2C(=O)C=C(Oc2c1)c1cc(O)c(O)c(O)c1	5,7-dihydroxy-2-(3,4,5-trihydroxyphenyl)-4H-chromen-4-one	6.5	0.4	100	0.1
GOSSYPOL	CC(C)c1c(O)c(O)c(C=O)c2c(O)c(c(C)cc12)-c1c(C)cc2c(C(C)C)c(O)c(O)c(C=O)c2c1O	7-[8-formyl-1,6,7-trihydroxy-3-methyl-5-(propan-2-yl)naphthalen-2-yl]-2,3,8-trihydroxy-6-methyl-4-(propan-2-yl)naphthalene-1-carbaldehyde	6.5	1.3			x
IRIGINOL HEXAACEATATE			6.5	4.3	48.3	12
7-DESACETOXY-6,7-DEHYDROGEDUNIN			6.5	1.3	13.4	0.9
PATULIN	OC1OCC=C2OC(=O)C=C12	4-hydroxy-2H,4H,6H-furo[3,2-c]pyran-2-one	6.6	0.4	0.5	0.1
PAROXETINE HYDROCHLORIDE	Cl.Fc1ccc(cc1)C1CCNCC1COc1ccc2OCOc2c1	3-[(2H-1,3-benzodioxol-5-yloxy)methyl]-4-(4-fluorophenyl)piperidine hydrochloride	6.8	0.8	100	9.1
3beta-ACETOXYDEOXODIHYDROGEDUNIN	CC(=O)OC1CCC2(C)C(CC(OC(C)=O)C3(C)C2CCC2(C)C(OC(=O)C4OC324)c2ccoc2)C1(C)C	15-(acetyloxy)-7-(furan-3-yl)-1,8,12,16,16-pentamethyl-5-oxo-3,6-dioxapentacyclo[9.8.0.0^{2,4}.0^{2,8}.0^{12,17}]nonadecan-19-yl acetate	7	0	96.7	1.1
BRAZILIN	Oc1ccc2C3c4cc(O)c(O)cc4CC3(O)COc2c1	8-oxatetracyclo[8.7.0.0^{2,7}.0^{12,17}]heptadeca-2,4,6,12,14,16-hexaene-5,10,14,15-tetrol	7.2	1.9	3.6	0.4
SAPINDOSIDE A	CC1OC(OC2C(O)C(O)COC2OC2CCC3(C)C(CCC4(C)C3CC=C3C5CC(C)(C)CCC5(CCC43C)C(O)=O)C2(C)CO)C(O)C(O)C1O	10-({4,5-dihydroxy-3-[(3,4,5-trihydroxy-6-methyloxan-2-yl)oxy]oxan-2-yl}oxy)-9-(hydroxymethyl)-2,2,6a,6b,9,12a-hexamethyl-1,2,3,4,4a,5,6,6a,6b,7,8,8a,9,10,11,12,12a,12b,13,14b-icosahydropicene-4a-carboxylic acid	7.2	1.6	6.8	1.2
XYLOCARPUS A	COC(=O)CC1C2(C)C3CCC4(C)C(OC(=O)C=C4C33OC2(O)C(C3OC(C)=O)C(OC(C)=O)C1(C)C)c1ccoc1	methyl 2-[14,18-bis(acetyloxy)-6-(furan-3-yl)-16-hydroxy-7,11,13,13-tetramethyl-4-oxo-5,17-dioxapentacyclo[13.2.1.0^{1,10}.0^{2,7}.0^{11,16}]octadec-2-en-12-yl]acetate	7.2	0	89.7	0.9
CHRYSIN	Oc1cc(O)c2C(=O)C=C(Oc2c1)c1ccccc1	5,7-dihydroxy-2-phenyl-4H-chromen-4-one	71.4, 7.2	7.4, 0.9	43	4.3
DIMETHYL CAPERATATE			7.3	0.5	70.1	0.6
RUTILANTINONE	CCC1(O)CC(O)c2c(O)c3C(=O)c4c(O)ccc(O)c4C(=O)c3cc2C1C(=O)OC	methyl 2-ethyl-2,4,5,7,10-pentahydroxy-6,11-dioxo-1,2,3,4,6,11-hexahydrotetracene-1-carboxylate	7.4	1	46.5	3.8
SAPPANONE A TRIMETHYL ETHER			7.5	0.7	74.6	6.2
HARMINE	COc1ccc2c(c1)[nH]c1c(C)nccc21	7-methoxy-1-methyl-9H-pyrido[3,4-b]indole	7.5	1.8	87.2	4.7
DOPAMINE	NCCc1ccc(O)c(O)c1	4-(2-aminoethyl)benzene-1,2-diol	26.0, 7.5	1.8, 0.7	2.4	0
2',4-DIHYDROXYCHALCONE	Oc1ccc(\C=C\C(=O)c2ccccc2)c(O)c1	(2E)-3-(2,4-dihydroxyphenyl)-1-phenylprop-2-en-1-one	7.6, 56.5	1.9, 4.4	57.2	2.2
TETRANDRINE	COc1ccc2C[C@@H]3N(C)CCc4cc(OC)c(OC)c(Oc5cc6[C@H](Cc7ccc(Oc1c2)cc7)N(C)CCc6cc5OC)c34	(1S,14S)-9,20,21,25-tetramethoxy-15,30-dimethyl-7,23-dioxa-15,30-diazaheptacyclo[22.6.2.2^{3,6}.1^{8,12}.1^{14,18}.0^{27,31}.0^{22,33}]hexatriaconta-3,5,8(34),9,11,18,20,22(33),24(32),25,27(31),35-dodecaene	7.7	2.5	14.6	0.4
1,2alpha-EPOXYDEACETOXYDIHYDROGEDUNIN	CC1(C)C2CC(O)C3(C)C(CCC4(C)C(OC(=O)C5OC345)c3ccoc3)C2(C)C2OC2C1=O	7-(furan-3-yl)-20-hydroxy-1,8,12,17,17-pentamethyl-3,6,14-trioxahexacyclo[9.9.0.0^{2,4}.0^{2,8}.0^{12,18}.0^{13,15}]icosane-5,16-dione	7.8	0.6	77.3	5.6
DANTRON	Oc1cccc2C(=O)c3cccc(O)c3C(=O)c12	1,8-dihydroxy-9,10-dihydroanthracene-9,10-dione	7.8	1.3			x
5alpha-CHOLESTAN-3beta-OL-6-ONE	CC(C)CCCC(C)C1CCC2C3CC(=O)C4CC(O)CCC4(C)C3CCC12C	5-hydroxy-2,15-dimethyl-14-(6-methylheptan-2-yl)tetracyclo[8.7.0.0^{2,7}.0^{11,15}]heptadecan-8-one	7.8	1.3	100	4.9
3-DEOXO-3beta-ACETOXYDEOXYDIHYDROGEDUNIN	CC(=O)OC1CCC2(C)C(CC(OC(C)=O)C3(C)C2CCC2(C)C(OC(=O)C=C32)c2ccoc2)C1(C)C	18-(acetyloxy)-6-(furan-3-yl)-1,7,11,15,15-pentamethyl-4-oxo-5-oxatetracyclo[8.8.0.0^{2,7}.0^{11,16}]octadec-2-en-14-yl acetate	7.8, 9.5	0.3, 0.2	100.0, 100.0	3.9, 5.8
TILORONE	CCN(CC)CCOc1ccc2-c3ccc(OCCN(CC)CC)cc3C(=O)c2c1	2,7-bis[2-(diethylamino)ethoxy]-9H-fluoren-9-one	7.8	5.2	89	0.6
JUGLONE	Oc1cccc2C(=O)C=CC(=O)c12	5-hydroxy-1,4-dihydronaphthalene-1,4-dione	7.9	0.1	66.4	3.4
CLOMIPRAMINE	Cl.CN(C)CCCN1c2ccccc2CCc2ccc(Cl)cc12	(3-{5-chloro-2-azatricyclo[9.4.0.0^{3,8}]pentadeca-1(15),3,5,7,11,13-hexaen-2-yl}propyl)dimethylamine hydrochloride	8	2.5	84.6	6.1
PALMATINE	[ClH-].COc1cc2CC[n+]3cc4c(OC)c(OC)ccc4cc3-c2cc1OC	3,4,10,11-tetramethoxy-7,8-dihydro-6000000$l^{5}-azatetraphen-6-ylium $l^{3}-chloridyl	8.1, 11.5	3.8, 0.5	100.0, 95.9	6.2, 0.0
FRAXETIN	COc1cc2C=CC(=O)Oc2c(O)c1O	7,8-dihydroxy-6-methoxy-2H-chromen-2-one	8.1	3.5	100	3.5
PHOSALONE	CCOP(=S)(OCC)SCN1C(=O)Oc2cc(Cl)ccc12	diethyl {[(6-chloro-2-oxo-2,3-dihydro-1,3-benzoxazol-3-yl)methyl]sulfanyl}(sulfanylidene)phosphonite	8.2	0.6			x
DEOXYSAPPANONE B TRIMETHYL ETHER	COc1ccc2C(=O)C(Cc3ccc(OC)c(OC)c3)COc2c1	3-[(3,4-dimethoxyphenyl)methyl]-7-methoxy-3,4-dihydro-2H-1-benzopyran-4-one	8.3	2.1	84.5	0.2
PAPAVERINE	Cl.COc1ccc(Cc2nccc3cc(OC)c(OC)cc23)cc1OC	1-[(3,4-dimethoxyphenyl)methyl]-6,7-dimethoxyisoquinoline hydrochloride	8.4	1.7	93.1	0.4
TRIADIMEFON	CC(C)(C)C(=O)C(Oc1ccc(Cl)cc1)n1cncn1	1-(4-chlorophenoxy)-3,3-dimethyl-1-(1H-1,2,4-triazol-1-yl)butan-2-one	8.5	0.4			x
TOMATIDINE	Cl.CC1C2C(CC3C4CCC5CC(O)CCC5(C)C4CCC23C)OC11CCC(C)CN1	5',7,9,13-tetramethyl-5-oxaspiro[pentacyclo[10.8.0.0^{2,9}.0^{4,8}.0^{13,18}]icosane-6,2'-piperidine]-16-ol hydrochloride	8.5	0.9	100	9.9
2,3-DIHYDROXY-4-METHOXY-4'-ETHOXYBENZOPHENONE			9.1	0.1	95.8	0.9
PHYSCION	COc1cc(O)c2C(=O)c3c(O)cc(C)cc3C(=O)c2c1	1,8-dihydroxy-3-methoxy-6-methyl-9,10-dihydroanthracene-9,10-dione	9.2	0	96.8	2.6
PROMAZINE	Cl.CN(C)CCCN1c2ccccc2Sc2ccccc12	dimethyl[3-(10H-phenothiazin-10-yl)propyl]amine hydrochloride	9.2	1.51	98.7	0.2
LARIXOL ACETATE	CC(=O)OC1CC(=C)C(CCC(C)(O)C=C)C2(C)CCCC(C)(C)C12	4-(3-hydroxy-3-methylpent-4-en-1-yl)-4a,8,8-trimethyl-3-methylidene-decahydronaphthalen-1-yl acetate	9.4	0.9	63.7	3.3
MERBROMIN	O.[Na+].[Na+].[O-]c1cc2Oc3c([Hg])c([O-])c(Br)cc3C3(OC(=O)c4ccccc34)c2cc1Br	disodium 2',7'-dibromo-3',6'-dioxido-3-oxo-3H-spiro[2-benzofuran-1,9'-xanthene]-5'-ylmercury hydrate	9.45	1.75			x
BETULIN	CC(=C)C1CCC2(CO)CCC3(C)C(CCC4C5(C)CCC(O)C(C)(C)C5CCC34C)C12	5-(hydroxymethyl)-1,2,14,18,18-pentamethyl-8-(prop-1-en-2-yl)pentacyclo[11.8.0.0^{2,10}.0^{5,9}.0^{14,19}]henicosan-17-ol	9.7	4.4	100	0.6
NORTRIPTYLINE	CNCCC=C1c2ccccc2CCc2ccccc12	methyl(3-{tricyclo[9.4.0.0^{3,8}]pentadeca-1(15),3,5,7,11,13-hexaen-2-ylidene}propyl)amine	9.7	1.61	100	11.1
QUERCETIN PENTAMETHYL ETHER	COc1cc(OC)c2C(=O)C(OC)=C(Oc2c1)c1ccc(OC)c(OC)c1	2-(3,4-dimethoxyphenyl)-3,5,7-trimethoxy-4H-chromen-4-one	9.7	0	43.3	0.4
CHLORMADINONE ACETATE	CC(=O)OC1(CCC2C3C=C(Cl)C4=CC(=O)CCC4(C)C3CCC12C)C(C)=O	14-acetyl-8-chloro-2,15-dimethyl-5-oxotetracyclo[8.7.0.0^{2,7}.0^{11,15}]heptadeca-6,8-dien-14-yl acetate	9.7	0.4	97.4	2.9
ODORATONE	CC(C1OC(C)(C)C(O)C1O)C1CCC2(C)C3=CCC4C(C)(C)C(=O)CCC4(C)C3CCC12C	14-[1-(3,4-dihydroxy-5,5-dimethyloxolan-2-yl)ethyl]-2,6,6,11,15-pentamethyltetracyclo[8.7.0.0^{2,7}.0^{11,15}]heptadec-9-en-5-one	9.9	0.6	92.7	3.6
BAICALEIN	Oc1cc2OC(=CC(=O)c2c(O)c1O)c1ccccc1	5,6,7-trihydroxy-2-phenyl-4H-chromen-4-one	10	3.6	4.9	0.2
2',beta-DIHYDROXYCHALCONE	O\C(=C\C(=O)c1ccccc1O)c1ccccc1	(2E)-3-hydroxy-1-(2-hydroxyphenyl)-3-phenylprop-2-en-1-one	10	1	100	1.7
CLOTRIMAZOLE	Clc1ccccc1C(c1ccccc1)(c1ccccc1)n1ccnc1	1-[(2-chlorophenyl)diphenylmethyl]-1H-imidazole	10.15	1.7	100	11.7
MINOCYCLINE	Cl.CN(C)C1C2CC3Cc4c(ccc(O)c4C(=O)C3=C(O)C2(O)C(=O)C(C(N)=O)=C1O)N(C)C	4,7-bis(dimethylamino)-3,10,12,12a-tetrahydroxy-1,11-dioxo-1,4,4a,5,5a,6,11,12a-octahydrotetracene-2-carboxamide hydrochloride	10.2	1	83.2	6.6
MECLOCYCLINE SULFOSALICYLATE	OC(=O)c1cc(ccc1O)S(O)(=O)=O.CN(C)[C@H]1[C@@H]2[C@@H](O)[C@@H]3C(=C)c4c(Cl)ccc(O)c4C(O)=C3C(=O)[C@]2(O)C(=O)\C(=C(\N)O)C1=O	(2Z,4S,4aR,5S,5aR,12aS)-2-[amino(hydroxy)methylidene]-7-chloro-4-(dimethylamino)-5,10,11,12a-tetrahydroxy-6-methylidene-1,2,3,4,4a,5,5a,6,12,12a-decahydrotetracene-1,3,12-trione; 2-hydroxy-5-sulfobenzoic acid	10.6	0.3	60.9	8.4
DIHYDROSAMIDIN	CC(C)CC(=O)OC1C(OC(C)=O)c2c(OC1(C)C)ccc1C=CC(=O)Oc21	14-(acetyloxy)-12,12-dimethyl-4-oxo-3,11-dioxatricyclo[8.4.0.0^{2,7}]tetradeca-1(10),2(7),5,8-tetraen-13-yl 3-methylbutanoate	10.9	0.8	81.2	6.2
CETYLPYRIDINIUM	CCCCCCCCCCCCCCCC[n+]1ccccc1	1-hexadecylpyridin-1-ium	11.07	0.89			x
2,3-DICHLORO-5,8-DIHYDROXYNAPTHOQUINONE	Oc1ccc(O)c2C(=O)C(Cl)=C(Cl)C(=O)c12	2,3-dichloro-5,8-dihydroxy-1,4-dihydronaphthalene-1,4-dione	11.1	1.2			x
3-OXOURSAN (28-13)OLIDE			11.1	1.6	100	2
BLASTICIDIN S	Cl.CN(CCC(N)CC(=O)NC1C=CC(OC1C(O)=O)n1ccc(N)nc1=O)C(N)=N	6-(4-amino-2-oxo-1,2-dihydropyrimidin-1-yl)-3-[3-amino-5-(1-methylcarbamimidamido)pentanamido]-3,6-dihydro-2H-pyran-2-carboxylic acid hydrochloride	11.2	0.9			x
TOPOTECAN HYDROCHLORIDE	Cl.CCC1(O)C(=O)OCc2c1cc1-c3nc4ccc(O)c(CN(C)C)c4cc3Cn1c2=O	8-[(dimethylamino)methyl]-19-ethyl-7,19-dihydroxy-17-oxa-3,13-diazapentacyclo[11.8.0.0^{2,11}.0^{4,9}.0^{15,20}]henicosa-1(21),2,4(9),5,7,10,15(20)-heptaene-14,18-dione hydrochloride	11.5	0.8			x
ASTEMIZOLE	COc1ccc(CCN2CCC(CC2)Nc2nc3ccccc3n2Cc2ccc(F)cc2)cc1	1-[(4-fluorophenyl)methyl]-N-{1-[2-(4-methoxyphenyl)ethyl]piperidin-4-yl}-1H-1,3-benzodiazol-2-amine	11.6	7.1	100	4.8
AMOXAPINE	Clc1ccc2Oc3ccccc3N=C(N3CCNCC3)c2c1	13-chloro-10-(piperazin-1-yl)-2-oxa-9-azatricyclo[9.4.0.0^{3,8}]pentadeca-1(15),3,5,7,9,11,13-heptaene	11.7	3.3	98	7
CHLORHEXIDINE	NC(Nc1ccc(Cl)cc1)=NC(N)=NCCCCCCN=C(N)N=C(N)Nc1ccc(Cl)cc1	N'-(6-{[amino({amino[(4-chlorophenyl)amino]methylidene}amino)methylidene]amino}hexyl)-1-({amino[(4-chlorophenyl)amino]methylidene}amino)methanimidamide	11.74	1.41			x
EUPHOL ACETATE	CC(CCC=C(C)C)C1CCC2(C)C3=C(CCC12C)C1(C)CCC(OC(C)=O)C(C)(C)C1CC3	2,6,6,11,15-pentamethyl-14-(6-methylhept-5-en-2-yl)tetracyclo[8.7.0.0^{2,7}.0^{11,15}]heptadec-1(10)-en-5-yl acetate	12	2.5	87.6	1.9
PHENYLMERCURIC ACETATE	CC(=O)O[Hg]c1ccccc1	phenylmercurio acetate	12.04	1.87			x
CICLOPIROX OLAMINE	NCCO.CC1=CC(=O)N(O)C(=C1)C1CCCCC1	2-aminoethan-1-ol; 6-cyclohexyl-1-hydroxy-4-methyl-1,2-dihydropyridin-2-one	12.06	1.44			x
MYCOPHENOLIC ACID	COc1c(C)c2COC(=O)c2c(O)c1CC=C(C)CCC(O)=O	6-(4-hydroxy-6-methoxy-7-methyl-3-oxo-1,3-dihydro-2-benzofuran-5-yl)-4-methylhex-4-enoic acid	12.17	3.57	97.2	1.2
3,5-DIHYDROXYFLAVONE			12.3	4.7	99.6	10.4
PACHYRRHIZIN	COc1cc2OCOc2cc1C1=Cc2cc3ccoc3cc2OC1=O	3-(6-methoxy-2H-1,3-benzodioxol-5-yl)-2H-furo[3,2-g]chromen-2-one	12.3	2.1			x
LANOSTEROL ACETATE	CC(CCC=C(C)C)C1CCC2(C)C3=C(CCC12C)C1(C)CCC(O)C(C)(C)C1CC3	2,6,6,11,15-pentamethyl-14-(6-methylhept-5-en-2-yl)tetracyclo[8.7.0.0^{2,7}.0^{11,15}]heptadec-1(10)-en-5-ol	12.4, 18.4	0.8, 4.2	100.0, 75.9	5.0, 7.1
DALBERGIONE	C=CC(c1ccccc1)C1=CC(=O)C=CC1=O	2-(1-phenylprop-2-en-1-yl)cyclohexa-2,5-diene-1,4-dione	12.4	1.3	97.5	1.9
KOPARIN	COc1ccc(c(O)c1O)C1=COc2cc(O)ccc2C1=O	3-(2,3-dihydroxy-4-methoxyphenyl)-7-hydroxy-4H-chromen-4-one	12.6	3.7	1.4	0.2
HYDROXYAMPHETAMINE HYDROBROMIDE	Br.CC(N)Cc1ccc(O)cc1	4-(2-aminopropyl)phenol hydrobromide	12.6	3.3			x
CLEMASTINE	CN1CCCC1CCOC(C)(c1ccccc1)c1ccc(Cl)cc1	2-{2-[1-(4-chlorophenyl)-1-phenylethoxy]ethyl}-1-methylpyrrolidine	12.85	1.29	93.2	1
COSMOSIIN HEXAACETATE			12.9	1.9	100	3.9
CHRYSANTHELLIN A			12.9	6.7	100	7.1
CLOMIPHENE	CCN(CC)CCOc1ccc(cc1)C(=C(Cl)c1ccccc1)c1ccccc1	{2-[4-(2-chloro-1,2-diphenylethenyl)phenoxy]ethyl}diethylamine	12.94	3.11	100	4.5
DERRUSNIN			13.1	4.4			x
DEOXYANDIROBIN LACTONE			13.2	1.1	82.7	3.1
4-METHOXYDALBERGIONE	COC1=CC(=O)C(=CC1=O)C(C=C)c1ccccc1	2-methoxy-5-(1-phenylprop-2-en-1-yl)cyclohexa-2,5-diene-1,4-dione	13.2	13.4	0.9	0
TRIACETYLRESVERATROL	CC(=O)Oc1ccc(cc1)\C=C\c1cc(OC(C)=O)cc(OC(C)=O)c1	4-[(E)-2-[3,5-bis(acetyloxy)phenyl]ethenyl]phenyl acetate	13.2	4.4	31.6	1.7
TIOXOLONE	Oc1ccc2SC(=O)Oc2c1	6-hydroxy-2H-1,3-benzoxathiol-2-one	13.2	5.2			x
AMLODIPINE BESYLATE	OS(=O)(=O)c1ccccc1.CCOC(=O)C1=C(COCCN)NC(C)=C(C1c1ccccc1Cl)C(=O)OC	3-ethyl 5-methyl 2-[(2-aminoethoxy)methyl]-4-(2-chlorophenyl)-6-methyl-1,4-dihydropyridine-3,5-dicarboxylate; benzenesulfonic acid	13.3	0.2	100	2.9
AMODIAQUINE	CCN(CC)Cc1cc(Nc2ccnc3cc(Cl)ccc23)ccc1O	4-[(7-chloroquinolin-4-yl)amino]-2-[(diethylamino)methyl]phenol	13.49	1.36	24.4	0.6
BENZETHONIUM	[Cl-].CC(C)(C)CC(C)(C)c1ccc(OCCOCC[N+](C)(C)Cc2ccccc2)cc1	benzyldimethyl(2-{2-[4-(2,4,4-trimethylpentan-2-yl)phenoxy]ethoxy}ethyl)azanium chloride	13.56	2.72			x
TRIPTOPHENOLIDE	CC(C)c1ccc2c(CCC3C4=C(CCC23C)C(=O)OC4)c1O	6-hydroxy-1-methyl-5-(propan-2-yl)-13-oxatetracyclo[8.7.0.0^{2,7}.0^{11,15}]heptadeca-2,4,6,11(15)-tetraen-14-one	13.8	2.1	83.1	0.3
BOVINOCIDIN	OC(=O)CCN(=O)=O	3-nitropropanoic acid	14.1	8.6	88.6	1.5
METHOXYCHLOR	COc1ccc(cc1)C(c1ccc(OC)cc1)C(Cl)(Cl)Cl	1-methoxy-4-[2,2,2-trichloro-1-(4-methoxyphenyl)ethyl]benzene	14.1	1.6			x
CHLORPROMAZINE	CN(C)CCCN1c2ccccc2Sc2ccc(Cl)cc12	[3-(2-chloro-10H-phenothiazin-10-yl)propyl]dimethylamine	14.23	3.24	99.3	8.9
EPI(13)TORULOSOL	CC(O)(CCC1C(=C)CCC2C(C)(CO)CCCC12C)C=C	5-[5-(hydroxymethyl)-5,8a-dimethyl-2-methylidene-decahydronaphthalen-1-yl]-3-methylpent-1-en-3-ol	14.5	2.8	86.1	8.1
CLOXYQUIN	Oc1ccc(Cl)c2cccnc12	5-chloroquinolin-8-ol	14.5	2.36	49.7	1.6
SIMVASTATIN	CCC(C)(C)C(=O)OC1CC(C)C=C2C=CC(C)C(CCC3CC(O)CC(=O)O3)C12	8-[2-(4-hydroxy-6-oxooxan-2-yl)ethyl]-3,7-dimethyl-1,2,3,7,8,8a-hexahydronaphthalen-1-yl 2,2-dimethylbutanoate	14.8	14.3	28.6	0.2
THIOGUANINE	NC1=NC(=S)c2[nH]cnc2N1	2-amino-6,7-dihydro-3H-purine-6-thione	14.84	4.83	98.3	1.7
DIHYDROGEDUNINIC ACID, METHYL ESTER			15	1.3			x
SOLIDAGENONE	CC1=CC(=O)C2C(C)(C)CCCC2(C)C1(O)CCc1ccoc1	4-[2-(furan-3-yl)ethyl]-4-hydroxy-3,4a,8,8-tetramethyl-1,4,4a,5,6,7,8,8a-octahydronaphthalen-1-one	15.1	5.5	75.8	2.2
APOMORPHINE	CN1CCc2cccc-3c2C1Cc1ccc(O)c(O)c-31	10-methyl-10-azatetracyclo[7.7.1.0^{2,7}.0^{13,17}]heptadeca-1(17),2,4,6,13,15-hexaene-3,4-diol	15.16	0.51			x
OXIBENDAZOLE	CCCOc1ccc2nc(NC(=O)OC)[nH]c2c1	methyl N-(6-propoxy-1H-1,3-benzodiazol-2-yl)carbamate	15.7	6.9	52.8	0.9
OLEANDOMYCIN PHOSPHATE	OP(O)(O)=O.COC1CC(OC2C(C)C(OC3OC(C)CC(C3O)N(C)C)C(C)CC3(CO3)C(=O)C(C)C(O)C(C)C(C)OC(=O)C2C)OC(C)C1O	14-{[4-(dimethylamino)-3-hydroxy-6-methyloxan-2-yl]oxy}-6-hydroxy-12-[(5-hydroxy-4-methoxy-6-methyloxan-2-yl)oxy]-5,7,8,11,13,15-hexamethyl-1,9-dioxaspiro[2.13]hexadecane-4,10-dione; phosphoric acid	15.74	1.04	100	1.8
AMITRIPTYLINE	CN(C)CCC=C1c2ccccc2CCc2ccccc12	dimethyl(3-{tricyclo[9.4.0.0^{3,8}]pentadeca-1(15),3,5,7,11,13-hexaen-2-ylidene}propyl)amine	15.74	1.58	100	7.8
SPERMIDINE	NCCCCNCCCN	(4-aminobutyl)(3-aminopropyl)amine	15.8	1.4	41	0.8
2,6-DIHYDROXY-4-METHOXYTOLUENE			16.6	0.4	37.3	1.6
GARDENIN A	COc1cc(cc(OC)c1OC)C1=CC(=O)c2c(O)c(OC)c(OC)c(OC)c2O1	5-hydroxy-6,7,8-trimethoxy-2-(3,4,5-trimethoxyphenyl)-4H-chromen-4-one	16.6	6.2	4	1.4
ACRIFLAVINIUM	[Cl-].C[n+]1c2cc(N)ccc2cc2ccc(N)cc12	3,6-diamino-10-methylacridin-10-ium chloride	16.98	4.32			x
SPIPERONE	Fc1ccc(cc1)C(=O)CCCN1CCC2(CC1)N(CNC2=O)c1ccccc1	8-[4-(4-fluorophenyl)-4-oxobutyl]-1-phenyl-1,3,8-triazaspiro[4.5]decan-4-one	17.1	5.4	94.7	2.6
TRIAMTERENE	Nc1nc(N)c2nc(-c3ccccc3)c(N)nc2n1	6-phenylpteridine-2,4,7-triamine	17.3	3.5	72.7	6.4
HAEMATOXYLIN PENTAACETATE	CC(=O)OC1Oc2c(ccc(OC(C)=O)c2OC(C)=O)C2C1Cc1cc(OC(C)=O)c(OC(C)=O)cc21	5,6,14,15-tetrakis(acetyloxy)-8-oxatetracyclo[8.7.0.0^{2,7}.0^{12,17}]heptadeca-2(7),3,5,12,14,16-hexaen-9-yl acetate	17.3	0.6	100	1
Artemisinin	CC1CCC2C(C)C(=O)OC3OC4(C)CCC1C23OO4	1,5,9-trimethyl-11,14,15,16-tetraoxatetracyclo[10.3.1.0^{4,13}.0^{8,13}]hexadecan-10-one	17.5	0.7	77.6	0.5
CYTARABINE	NC1=NC(=O)N(C=C1)[C@@H]1O[C@H](CO)[C@@H](O)[C@@H]1O	4-amino-1-[(2R,3S,4S,5R)-3,4-dihydroxy-5-(hydroxymethyl)oxolan-2-yl]-1,2-dihydropyrimidin-2-one	17.6	1.1	48.4	1.6
PENTAMIDINE ISETHIONATE	OCCS(O)(=O)=O.NC(=N)c1ccc(OCCCCCOc2ccc(cc2)C(N)=N)cc1	2-hydroxyethane-1-sulfonic acid; 4-{[5-(4-carbamimidoylphenoxy)pentyl]oxy}benzene-1-carboximidamide	17.61	2.17	94.8	4.2
apigenin	Oc1ccc(cc1)C1=CC(=O)c2c(O)cc(O)cc2O1	5,7-dihydroxy-2-(4-hydroxyphenyl)-4H-chromen-4-one	17.7	5.1	73.6	0.7
GOSSYPIN	OCC1OC(Oc2c(O)cc(O)c3c2oc(-c2ccc(O)c(O)c2)c(O)c3=O)C(O)C(O)C1O	2-(3,4-dihydroxyphenyl)-3,5,7-trihydroxy-8-{[3,4,5-trihydroxy-6-(hydroxymethyl)oxan-2-yl]oxy}-4H-chromen-4-one	17.7	13.1	100	1.5
methyl 7-deshydroxypyrogallin-4-carboxylate	COC(=O)C1=Cc2ccc(O)c(O)c2C(=O)C(O)=C1	methyl 3,4,6-trihydroxy-5-oxo-5H-benzo[7]annulene-8-carboxylate	18.2	3	92.2	6.5
4'-METHOXYFLAVONE	COc1ccc(cc1)C1=CC(=O)c2ccccc2O1	2-(4-methoxyphenyl)-4H-chromen-4-one	18.7	2.8	100	7.6
EPIANDROSTERONE	CC12CCC3C(CCC4CC(O)CCC34C)C1CCC2=O	5-hydroxy-2,15-dimethyltetracyclo[8.7.0.0^{2,7}.0^{11,15}]heptadecan-14-one	18.8	5.3	100	6.6
THIORIDAZINE	CSc1ccc2Sc3ccccc3N(CCC3CCCCN3C)c2c1	10-[2-(1-methylpiperidin-2-yl)ethyl]-2-(methylsulfanyl)-10H-phenothiazine	19.08	5.76	45.7	5.5
2',5'-DIHYDROXY-4-METHOXYCHALCONE			19.3	0.7	64.7	1.8
NONOXYNOL-9	CCCCCCCCCc1ccc(OCCOCCOCCOCCOCCOCCOCCOCCOCCO)cc1	1-(4-nonylphenyl)-1,4,7,10,13,16,19,22,25-nonaoxaheptacosan-27-ol	19.3	0.6			x
RHODOMYRTOXIN B	CCC(C)C(=O)c1c(O)c(C)c(O)c2c1oc1c(C(=O)CC(C)C)c(O)c(C)c(O)c21	2-methyl-1-[3,5,11,13-tetrahydroxy-4,12-dimethyl-10-(3-methylbutanoyl)-8-oxatricyclo[7.4.0.0^{2,7}]trideca-1(9),2(7),3,5,10,12-hexaen-6-yl]butan-1-one	19.5	1.4	53.6	4
PROPANIL	CCC(=O)Nc1ccc(Cl)c(Cl)c1	N-(3,4-dichlorophenyl)propanamide	19.9	2.5			x
ESTRADIOL PROPIONATE	CCC(=O)O[C@H]1CC[C@H]2[C@@H]3CCc4cc(O)ccc4[C@H]3CC[C@]12C	(1S,10R,11S,14S,15S)-5-hydroxy-15-methyltetracyclo[8.7.0.0^{2,7}.0^{11,15}]heptadeca-2,4,6-trien-14-yl propanoate	20.3	8.3	100	4.9
TRIFLUOPERAZINE	CN1CCN(CCCN2c3ccccc3Sc3ccc(cc23)C(F)(F)F)CC1	10-[3-(4-methylpiperazin-1-yl)propyl]-2-(trifluoromethyl)-10H-phenothiazine	20.37	4.56	94.7	1.1
AMPHOTERICIN B	CC1OC(OC2CC3OC(O)(CC(O)C3C(O)=O)CC(O)CC(O)C(O)CCC(O)CC(O)CC(=O)OC(C)C(C)C(O)C(C)C=CC=CC=CC=CC=CC=CC=C2)C(O)C(N)C1O	33-[(4-amino-3,5-dihydroxy-6-methyloxan-2-yl)oxy]-1,3,5,6,9,11,17,37-octahydroxy-15,16,18-trimethyl-13-oxo-14,39-dioxabicyclo[33.3.1]nonatriaconta-19,21,23,25,27,29,31-heptaene-36-carboxylic acid	20.64	6.82	89.7	2.3
2-METHYL GRAMINE			20.8	2.4	86.9	1.4
MECHLORETHAMINE	CN(CCCl)CCCl	bis(2-chloroethyl)(methyl)amine	21.1	17.3			x
TOTAROL	CC(C)c1c(O)ccc2c1CCC1C(C)(C)CCCC21C	4b,8,8-trimethyl-1-(propan-2-yl)-4b,5,6,7,8,8a,9,10-octahydrophenanthren-2-ol	21.3	5.9	67.4	2.5
CARBOFURAN	CNC(=O)Oc1cccc2CC(C)(C)Oc12	2,2-dimethyl-2,3-dihydro-1-benzofuran-7-yl N-methylcarbamate	21.3	0.6			x
PIZOTYLINE MALATE	OC(CC(O)=O)C(O)=O.CN1CCC(CC1)=C1c2ccsc2CCc2ccccc12	1-methyl-4-{6-thiatricyclo[8.4.0.0^{3,7}]tetradeca-1(14),3(7),4,10,12-pentaen-2-ylidene}piperidine; 2-hydroxybutanedioic acid	21.4	2.5	86.5	8.1
LAWSONE	OC1=CC(=O)c2ccccc2C1=O	2-hydroxy-1,4-dihydronaphthalene-1,4-dione	21.4	4.8			x
BENFLUOREX	CC(Cc1cccc(c1)C(F)(F)F)NCCOC(=O)c1ccccc1	2-({1-[3-(trifluoromethyl)phenyl]propan-2-yl}amino)ethyl benzoate	21.58	2.82	96.6	1.2
beta-DIHYDROGEDUNOL	CC(=O)OC1CC2C(C)(C)C(O)CCC2(C)C2CCC3(C)C(OC(=O)C4OC34C12C)c1ccoc1	7-(furan-3-yl)-15-hydroxy-1,8,12,16,16-pentamethyl-5-oxo-3,6-dioxapentacyclo[9.8.0.0^{2,4}.0^{2,8}.0^{12,17}]nonadecan-19-yl acetate	21.8	1.1	76.3	6.9
CHLOROCRESOL	Cc1cc(O)ccc1Cl	4-chloro-3-methylphenol	22.04	2.89			x
3,16-DIDEOXYMEXICANOLIDE-3beta-DIOL			22.1	3.6	99.8	4.6
ANCITABINE HYDROCHLORIDE	Cl.OCC1OC2C(Oc3nc(=N)ccn23)C1O	4-(hydroxymethyl)-10-imino-3,7-dioxa-1,9-diazatricyclo[6.4.0.0^{2,6}]dodeca-8,11-dien-5-ol hydrochloride	22.4, 29.5	9.0, 2.0			x
CHLOROXYLENOL	Cc1cc(O)cc(C)c1Cl	4-chloro-3,5-dimethylphenol	22.41	3.84			x
TAMOXIFEN	CCC(=C(c1ccccc1)c1ccc(OCCN(C)C)cc1)c1ccccc1	{2-[4-(1,2-diphenylbut-1-en-1-yl)phenoxy]ethyl}dimethylamine	22.46	6.01	97	0.7
TRETINON	CC(/C=C/C1=C(C)CCCC1(C)C)=C\C=C\C(C)=C\C(O)=O	(2E,4E,6E,8E)-3,7-dimethyl-9-(2,6,6-trimethylcyclohex-1-en-1-yl)nona-2,4,6,8-tetraenoic acid	22.5	9.6			x
HYDROQUINONE	Oc1ccc(O)cc1	benzene-1,4-diol	22.6	3	93.9	2.1
CHOLIC ACID, METHYL ESTER	COC(=O)CCC(C)C1CCC2C3C(O)CC4CC(O)CCC4(C)C3CC(O)C12C	methyl 4-{5,9,16-trihydroxy-2,15-dimethyltetracyclo[8.7.0.0^{2,7}.0^{11,15}]heptadecan-14-yl}pentanoate	22.6	3.9	81	2.4
DERRUBONE			22.8	2.1	75.4	2.6
METHYL DEOXYCHOLATE	COC(=O)CCC(C)C1CCC2C3CCC4CC(O)CCC4(C)C3CC(O)C12C	methyl 4-{5,16-dihydroxy-2,15-dimethyltetracyclo[8.7.0.0^{2,7}.0^{11,15}]heptadecan-14-yl}pentanoate	22.9	1.3	100	9.5
PIRENPERONE	CC1=C(CCN2CCC(CC2)C(=O)c2ccc(F)cc2)C(=O)N2C=CC=CC2=N1	3-(2-{4-[(4-fluorophenyl)carbonyl]piperidin-1-yl}ethyl)-2-methyl-4H-pyrido[1,2-a]pyrimidin-4-one	23.1	4.2	91.6	1.1
ACACETIN	COc1ccc(cc1)C1=CC(=O)c2c(O)cc(O)cc2O1	5,7-dihydroxy-2-(4-methoxyphenyl)-4H-chromen-4-one	23.1	0.3	77.4	3.7
TOTARALOLAL	CC(C)c1c(O)ccc2c1CCC1C(C)(CCCC21C)C=O	7-hydroxy-1,4a-dimethyl-8-(propan-2-yl)-1,2,3,4,4a,9,10,10a-octahydrophenanthrene-1-carbaldehyde	23.1	1			x
7-OXOCHOLESTEROL	CC(C)CCC[C@@H](C)[C@H]1CC[C@H]2[C@H]3[C@H](CC[C@]12C)[C@@]1(C)CC[C@H](O)CC1=CC3=O	(1S,2R,5S,10S,11S,14R,15R)-5-hydroxy-2,15-dimethyl-14-[(2R)-6-methylheptan-2-yl]tetracyclo[8.7.0.0^{2,7}.0^{11,15}]heptadec-7-en-9-one	23.4	1.8	68.5	9.9
DIHYDRODEOXYGEDUNIN			23.4	2.3	83.8	3.9
3',4'-DIMETHOXYFLAVONE	COc1ccc(cc1OC)C1=CC(=O)c2ccccc2O1	2-(3,4-dimethoxyphenyl)-4H-chromen-4-one	24	1	86.4	3.7
3-ACETOXYPREGN-16-EN-12,20-DIONE			24	0.4	66.3	4.2
PYRIMETHAMINE	CCc1nc(N)nc(N)c1-c1ccc(Cl)cc1	5-(4-chlorophenyl)-6-ethylpyrimidine-2,4-diamine	24.2	0.88	97.6	1.1
BEPRIDIL	Cl.CC(C)COCC(CN(Cc1ccccc1)c1ccccc1)N1CCCC1	N-benzyl-N-[3-(2-methylpropoxy)-2-(pyrrolidin-1-yl)propyl]aniline hydrochloride	24.4	1.3	89.6	0.8
3-alpha-HYDROXYDEOXYGEDININ	CC(=O)OC1CC2C(C)(C)C(O)C=CC2(C)C2CCC3(C)C(OC(=O)C=C3C12C)c1ccoc1	6-(furan-3-yl)-14-hydroxy-1,7,11,15,15-pentamethyl-4-oxo-5-oxatetracyclo[8.8.0.0^{2,7}.0^{11,16}]octadeca-2,12-dien-18-yl acetate	24.8	1.5			x
3-DESHYDROXYSAPPANOL TRIMETHYL ETHER			24.9	0.2	80.4	2.7
ANDROSTA-1,4-DIEN-3,17-DIONE	CC12CCC3C(CCC4=CC(=O)C=CC34C)C1CCC2=O	2,15-dimethyltetracyclo[8.7.0.0^{2,7}.0^{11,15}]heptadeca-3,6-diene-5,14-dione	25.1	1.9	72.1	3.6
TRIMEPRAZINE	CC(CN(C)C)CN1c2ccccc2Sc2ccccc12	dimethyl[2-methyl-3-(10H-phenothiazin-10-yl)propyl]amine	25.23	3.36			x
ACETOCHLOR	CCOCN(C(=O)CCl)c1c(C)cccc1CC	2-chloro-N-(ethoxymethyl)-N-(2-ethyl-6-methylphenyl)acetamide	25.7	2.7			x
PICROPODOPHYLLOTOXIN ACETATE	COc1cc(cc(OC)c1OC)C1C2C(COC2=O)C(OC(C)=O)c2cc3OCOc3cc12.COc1cc(cc(OC)c1OC)C1C2C(COC2=O)C(OC(C)=O)c2cc3OCOc3cc12	bis(14-oxo-16-(3,4,5-trimethoxyphenyl)-4,6,13-trioxatetracyclo[7.7.0.0^{3,7}.0^{11,15}]hexadeca-1,3(7),8-trien-10-yl acetate)	25.7, 30.1	4.0, 1.6			x
COLCHICEINE	COc1cc2CCC(NC(C)=O)c3cc(=O)c(O)ccc3-c2c(OC)c1OC	N-{14-hydroxy-3,4,5-trimethoxy-13-oxotricyclo[9.5.0.0^{2,7}]hexadeca-1(16),2(7),3,5,11,14-hexaen-10-yl}acetamide	25.9	3.3			x
ALBENDAZOLE	CCCSc1ccc2nc(NC(=O)OC)[nH]c2c1	methyl N-[6-(propylsulfanyl)-1H-1,3-benzodiazol-2-yl]carbamate	26.3	1.3
AZATHIOPRINE	Cn1cnc(c1Sc1ncnc2nc[nH]c12)N(=O)=O	6-[(1-methyl-4-nitro-1H-imidazol-5-yl)sulfanyl]-7H-purine	26.33	0.74
3-DEOXO-3beta-HYDROXYMEXICANOLIDE 16-ENOL ETHER			26.5	0.9	90.1	0.4
CURCUMIN	COc1cc(\C=C\C(=O)\C=C(O)/C=C/c2ccc(O)c(OC)c2)ccc1O	(1E,4E,6E)-5-hydroxy-1,7-bis(4-hydroxy-3-methoxyphenyl)hepta-1,4,6-trien-3-one	26.6	8.3
CHELIDONINE (+)	CN1Cc2c3OCOc3ccc2C2C(O)Cc3cc4OCOc4cc3C12	24-methyl-5,7,18,20-tetraoxa-24-azahexacyclo[11.11.0.0^{2,10}.0^{4,8}.0^{14,22}.0^{17,21}]tetracosa-2,4(8),9,14,16,21-hexaen-12-ol	26.6	6.5
SPHONDIN	COc1cc2C=CC(=O)Oc2c2ccoc12	6-methoxy-2H-furo[2,3-h]chromen-2-one	26.8	6.1
CARAPIN-8 (9)-ENE	COC(=O)CC1C(C)(C)C(=O)C2CC3=C(CCC4(C)C(OC(=O)C=C34)c3ccoc3)C1(C)C2=O	methyl 2-[6-(furan-3-yl)-1,5,15,15-tetramethyl-8,14,17-trioxo-7-oxatetracyclo[11.3.1.0^{2,11}.0^{5,10}]heptadeca-2(11),9-dien-16-yl]acetate	26.9	4.8
ANDIROBIN	COC(=O)CC1C(C)(C)C(=O)C=CC1(C)C1CCC2(C)C(OC(=O)C3OC23C1=C)c1ccoc1	methyl 2-{2-[6-(furan-3-yl)-7-methyl-11-methylidene-4-oxo-2,5-dioxatricyclo[5.4.0.0^{1,3}]undecan-10-yl]-2,6,6-trimethyl-5-oxocyclohex-3-en-1-yl}acetate	26.9	4.5
EXEMESTANE	CC12CCC3C(CC(=C)C4=CC(=O)C=CC34C)C1CCC2=O	2,15-dimethyl-8-methylidenetetracyclo[8.7.0.0^{2,7}.0^{11,15}]heptadeca-3,6-diene-5,14-dione	27.1	4.3
METHOTREXATE(+/-)	CN(Cc1cnc2nc(N)nc(N)c2n1)c1ccc(cc1)C(=O)N[C@@H](CCC(O)=O)C(O)=O	(2S)-2-[(4-{[(2,4-diaminopteridin-6-yl)methyl](methyl)amino}phenyl)formamido]pentanedioic acid	27.3	4.1
4-METHYLDAPHNETIN	CC1=CC(=O)Oc2c(O)c(O)ccc12	7,8-dihydroxy-4-methyl-2H-chromen-2-one	27.4	0.2
CARBETAPENTANE	CCN(CC)CCOCCOC(=O)C1(CCCC1)c1ccccc1	2-[2-(diethylamino)ethoxy]ethyl 1-phenylcyclopentane-1-carboxylate	27.7	5.9
PIPOBROMAN	BrCCC(=O)N1CCN(CC1)C(=O)CCBr	3-bromo-1-[4-(3-bromopropanoyl)piperazin-1-yl]propan-1-one	27.8	4.3
beta-PELTATIN	COc1cc(cc(OC)c1OC)C1C2C(COC2=O)Cc2c(O)c3OCOc3cc12	2-hydroxy-10-(3,4,5-trimethoxyphenyl)-4,6,13-trioxatetracyclo[7.7.0.0^{3,7}.0^{11,15}]hexadeca-1,3(7),8-trien-12-one	27.8	3.1
BUPROPION	Cl.CC(NC(C)(C)C)C(=O)c1cccc(Cl)c1	2-(tert-butylamino)-1-(3-chlorophenyl)propan-1-one hydrochloride	27.9	4.7
SODIUM FLUOROACETATE	[Na+].[O-]C(=O)CF	sodium 2-fluoroacetate	27.9	5.8
ROBUSTIC ACID	COc1ccc(cc1)C1=C(O)c2c(OC1=O)cc1OC(C)(C)C=Cc1c2OC	4-hydroxy-5-methoxy-3-(4-methoxyphenyl)-8,8-dimethyl-2H,8H-pyrano[3,2-g]chromen-2-one	28	0.6
CANRENOIC ACID	C[C@]12CC[C@H]3[C@@H](C=CC4=CC(=O)CC[C@]34C)[C@@H]1CC[C@]2(O)CCC(O)=O	3-[(1S,2R,10R,11S,14S,15S)-14-hydroxy-2,15-dimethyl-5-oxotetracyclo[8.7.0.0^{2,7}.0^{11,15}]heptadeca-6,8-dien-14-yl]propanoic acid	28.8	4.8
TYROTHRICIN	CC(C)CC1NC(=O)C(CCCN)NC(=O)C(NC(=O)C(Cc2ccc(O)cc2)NC(CCC(O)=O)C(=O)NC(CC(N)=O)C(=O)C(Cc2ccccc2)NC(=O)C(Cc2ccccc2)NC(=O)C2CCCN2C(=O)C(Cc2ccccc2)NC1=O)C(C)C	3-[19-(3-aminopropyl)-3,6,25-tribenzyl-8-(carbamoylmethyl)-13-[(4-hydroxyphenyl)methyl]-22-(2-methylpropyl)-1,4,7,10,14,17,20,23,26-nonaoxo-16-(propan-2-yl)-triacontahydropyrrolo[2,1-f]1,4,7,10,13,16,19,22,25-nonaazacyclooctacosan-11-yl]propanoic acid	28.8	5.87
ROSUVASTATIN	CC(C)c1nc(nc(-c2ccc(F)cc2)c1\C=C\C(O)CC(O)CC(O)=O)N(C)S(C)(=O)=O	(6E)-7-[4-(4-fluorophenyl)-2-(N-methylmethanesulfonamido)-6-(propan-2-yl)pyrimidin-5-yl]-3,5-dihydroxyhept-6-enoic acid	28.8	5.2
3beta-HYDROXYDEOXODIHYDRODEOXYGEDUNIN	CC(=O)OC1CC2C(C)(C)C(O)CCC2(C)C2CCC3(C)C(OC(=O)C=C3C12C)c1ccoc1	6-(furan-3-yl)-14-hydroxy-1,7,11,15,15-pentamethyl-4-oxo-5-oxatetracyclo[8.8.0.0^{2,7}.0^{11,16}]octadec-2-en-18-yl acetate	29.2	0.7
BATYL ALCOHOL	CCCCCCCCCCCCCCCCCCOCC(O)CO	3-(octadecyloxy)propane-1,2-diol	29.3	0.9
ETHOXYQUIN	CCOc1ccc2NC(C)(C)C=C(C)c2c1	6-ethoxy-2,2,4-trimethyl-1,2-dihydroquinoline	29.5	2.9
2-METHOXY-5 (6)EPOXY-TETRAHYDROCARYOPHYLLENE	CC1(C)CC2C1CCC(=C)C(O)CCC2=O	5-hydroxy-10,10-dimethyl-6-methylidenebicyclo[7.2.0]undecan-2-one	29.8	1
ERYTHROMYCIN ESTOLATE	CCCCCCCCCCCCOS(O)(=O)=O.CC[C@H]1OC(=O)[C@H](C)[C@@H](O[C@H]2C[C@@](C)(OC)[C@@H](O)[C@H](C)O2)[C@H](C)[C@@H](O[C@@H]2O[C@H](C)C[C@@H]([C@H]2OC(=O)CC)N(C)C)[C@](C)(O)C[C@@H](C)C(=O)[C@H](C)[C@@H](O)[C@]1(C)O	(2S,3R,4S,6R)-4-(dimethylamino)-2-{[(3R,4S,5S,6R,7R,9R,11R,12R,13S,14R)-14-ethyl-7,12,13-trihydroxy-4-{[(2R,4R,5S,6S)-5-hydroxy-4-methoxy-4,6-dimethyloxan-2-yl]oxy}-3,5,7,9,11,13-hexamethyl-2,10-dioxo-1-oxacyclotetradecan-6-yl]oxy}-6-methyloxan-3-yl propanoate; (dodecyloxy)sulfonic acid	29.9	10.5
ESTRADIOL VALERATE	CCCCC(=O)O[C@H]1CC[C@H]2[C@@H]3CCc4cc(O)ccc4[C@H]3CC[C@]12C	(1S,10R,11S,14S,15S)-5-hydroxy-15-methyltetracyclo[8.7.0.0^{2,7}.0^{11,15}]heptadeca-2,4,6-trien-14-yl pentanoate	30.1	0.8
ETHOPROPAZINE	CCN(CC)C(C)CN1c2ccccc2Sc2ccccc12	diethyl[1-(10H-phenothiazin-10-yl)propan-2-yl]amine	30.3	4
LONCHOCARPIC ACID	COc1c2C=CC(C)(C)Oc2c(CC=C(C)C)c2OC(=O)C(=C(O)c12)c1ccc(O)cc1	4-hydroxy-3-(4-hydroxyphenyl)-5-methoxy-8,8-dimethyl-10-(3-methylbut-2-en-1-yl)-2H,8H-pyrano[3,2-g]chromen-2-one	30.7	3
DYCLONINE	CCCCOc1ccc(cc1)C(=O)CCN1CCCCC1	1-(4-butoxyphenyl)-3-(piperidin-1-yl)propan-1-one	30.9	7.4
PINOSYLVIN METHYL ETHER			31.1	0.3
1 (2)alpha-EPOXYDEOXYDIHYDROGEDUNIN			31.2	3.9
SPIRAMYCIN	COC1C(O)CC(=O)OC(C)CC=CC=CC(OC2CCC(C(C)O2)N(C)C)C(C)CC(CC=O)C1OC1OC(C)C(OC2CC(C)(O)C(O)C(C)O2)C(C1O)N(C)C	2-[6-({5-[(4,5-dihydroxy-4,6-dimethyloxan-2-yl)oxy]-4-(dimethylamino)-3-hydroxy-6-methyloxan-2-yl}oxy)-10-{[5-(dimethylamino)-6-methyloxan-2-yl]oxy}-4-hydroxy-5-methoxy-9,16-dimethyl-2-oxo-1-oxacyclohexadeca-11,13-dien-7-yl]acetaldehyde	31.4	3.2
ALVERINE	OC(=O)CC(O)(CC(O)=O)C(O)=O.CCN(CCCc1ccccc1)CCCc1ccccc1	2-hydroxypropane-1,2,3-tricarboxylic acid; ethylbis(3-phenylpropyl)amine	31.47	6.55
IRIGENIN, 7-BENZYL ETHER			31.9	12
MEDROXYPROGESTERONE ACETATE	C[C@H]1C[C@H]2[C@@H]3CC[C@](OC(C)=O)(C(C)=O)[C@@]3(C)CC[C@@H]2[C@@]2(C)CCC(=O)C=C12	(1S,2R,8S,10R,11S,14R,15S)-14-acetyl-2,8,15-trimethyl-5-oxotetracyclo[8.7.0.0^{2,7}.0^{11,15}]heptadec-6-en-14-yl acetate	32	19.3
BUDESONIDE	CCCC1O[C@@H]2C[C@H]3[C@@H]4CCC5=CC(=O)C=C[C@]5(C)[C@H]4[C@@H](O)C[C@]3(C)[C@@]2(O1)C(=O)CO	(1S,2S,4R,8S,9S,11S,12S,13R)-11-hydroxy-8-(2-hydroxyacetyl)-9,13-dimethyl-6-propyl-5,7-dioxapentacyclo[10.8.0.0^{2,9}.0^{4,8}.0^{13,18}]icosa-14,17-dien-16-one	32.2	0.3
9-AMINO-1,2,3,4-TETRAHYDROACRIDINE	Nc1c2CCCCc2nc2ccccc12	1,2,3,4-tetrahydroacridin-9-amine	32.4	4.3
2-MERCAPTOBENZOTHIAZOLE	Sc1nc2ccccc2s1	1,3-benzothiazole-2-thiol	32.4	6.5
CHLORDANE	ClC1CC2C(C1Cl)C1(Cl)C(Cl)C(Cl)C2(Cl)C1(Cl)Cl	1,3,4,7,8,9,10,10-octachlorotricyclo[5.2.1.0^{2,6}]decane	32.6	0.7
TOXAPHENE	CC1(C)C(C(Cl)Cl)C2(Cl)C(Cl)C(Cl)C1(Cl)C2(Cl)Cl	1,4,5,6,7,7-hexachloro-3-(dichloromethyl)-2,2-dimethylbicyclo[2.2.1]heptane	32.7	0.1
TELMISARTAN	CCCc1nc2c(C)cc(cc2n1Cc1ccc(cc1)-c1ccccc1C(O)=O)-c1nc2ccccc2n1C	2-(4-{[4-methyl-6-(1-methyl-1H-1,3-benzodiazol-2-yl)-2-propyl-1H-1,3-benzodiazol-1-yl]methyl}phenyl)benzoic acid	32.8	8.9
PARAROSANILINE PAMOATE	Nc1cccc(c1)C(c1cccc(N)c1)=C1C=CC(=N)C=C1.OC(=O)c1cc2ccccc2c(Cc2c(O)c(cc3ccccc23)C(O)=O)c1O	3-[(3-aminophenyl)(4-iminocyclohexa-2,5-dien-1-ylidene)methyl]aniline; 4-[(3-carboxy-2-hydroxynaphthalen-1-yl)methyl]-3-hydroxynaphthalene-2-carboxylic acid	32.8	4.3
STRYCHNINE	O=C1CC2OCC=C3CN4CCC56C4CC3C2C5N1c1ccccc61	12-oxa-8,17-diazaheptacyclo[15.5.2.0^{1,18}.0^{2,7}.0^{8,22}.0^{11,21}.0^{15,20}]tetracosa-2,4,6,14-tetraen-9-one	33.05	13.37
MOLSIDOMINE	CCOC([O-])=Nc1c[n+](no1)N1CCOCC1	5-{[ethoxy(oxido)methylidene]amino}-3-(morpholin-4-yl)-1,2,3$l^{5}-oxadiazol-3-ylium	33.05	13.37
LEUCOVORIN	NC1=NC(=O)C2=C(NCC(CNc3ccc(cc3)C(=O)N[C@H](CCC(O)=O)C(O)=O)N2C=O)N1	(2R)-2-[(4-{[(2-amino-5-formyl-4-oxo-1,4,5,6,7,8-hexahydropteridin-6-yl)methyl]amino}phenyl)formamido]pentanedioic acid	33.1	0.3
3-DEACETYLKHIVORIN	CC(=O)OC1CC(O)C(C)(C)C2CC(OC(C)=O)C3(C)C(CCC4(C)C(OC(=O)C5OC345)c3ccoc3)C12C	13-(acetyloxy)-7-(furan-3-yl)-15-hydroxy-1,8,12,16,16-pentamethyl-5-oxo-3,6-dioxapentacyclo[9.8.0.0^{2,4}.0^{2,8}.0^{12,17}]nonadecan-19-yl acetate	33.3	3.1
NOBILETIN	COc1ccc(cc1OC)C1=CC(=O)c2c(OC)c(OC)c(OC)c(OC)c2O1	2-(3,4-dimethoxyphenyl)-5,6,7,8-tetramethoxy-4H-chromen-4-one	33.5	2.9
CARMOFUR	CCCCCCNC(=O)N1C=C(F)C(=O)NC1=O	5-fluoro-N-hexyl-2,4-dioxo-1,2,3,4-tetrahydropyrimidine-1-carboxamide	33.5	7.4
OUABAIN	CC1OC(OC2CC(O)C3(CO)C4C(O)CC5(C)C(CCC5(O)C4CCC3(O)C2)C2=CC(=O)OC2)C(O)C(O)C1O	4-[3,7,11,17-tetrahydroxy-2-(hydroxymethyl)-15-methyl-5-[(3,4,5-trihydroxy-6-methyloxan-2-yl)oxy]tetracyclo[8.7.0.0^{2,7}.0^{11,15}]heptadecan-14-yl]-2,5-dihydrofuran-2-one	33.64	21.12
EZETIMIBE	OC(CCC1C(N(C1=O)c1ccc(F)cc1)c1ccc(O)cc1)c1ccc(F)cc1	1-(4-fluorophenyl)-3-[3-(4-fluorophenyl)-3-hydroxypropyl]-4-(4-hydroxyphenyl)azetidin-2-one	33.9	11.9
EPOXY (4,5alpha)-4,5-DIHYDROSANTONIN			33.9	4.1
CARVEDILOL TARTRATE	OC(C(O)C(O)=O)C(O)=O.COc1ccccc1OCCNCC(O)COc1cccc2[nH]c3ccccc3c12	2,3-dihydroxybutanedioic acid; [3-(9H-carbazol-4-yloxy)-2-hydroxypropyl][2-(2-methoxyphenoxy)ethyl]amine	34.1	6
3,4'-DIHYDROXYFLAVONE	Oc1ccc(cc1)C1=C(O)C(=O)c2ccccc2O1	3-hydroxy-2-(4-hydroxyphenyl)-4H-chromen-4-one	34.2	4.8
DEOXYSAPPANONE B 7,3'-DIMETHYL ETHER ACETATE			34.3	4.9
METHENAMINE	C1N2CN3CN1CN(C2)C3	1,3,5,7-tetraazatricyclo[3.3.1.1^{3,7}]decane	34.3	14.7
VERAPAMIL HYDROCHLORIDE	Cl.COc1ccc(CCN(C)CCCC(C#N)(C(C)C)c2ccc(OC)c(OC)c2)cc1OC	2-(3,4-dimethoxyphenyl)-5-{[2-(3,4-dimethoxyphenyl)ethyl](methyl)amino}-2-(propan-2-yl)pentanenitrile hydrochloride	34.6	9.9
DACARBAZINE	CN(C)\N=N\c1[nH]cnc1C(N)=O	5-[(1E)-3,3-dimethyltriaz-1-en-1-yl]-1H-imidazole-4-carboxamide	34.7	2.4
TOTAROL ACETATE	CC(C)c1c(OC(C)=O)ccc2c1CCC1C(C)(C)CCCC21C	4b,8,8-trimethyl-1-(propan-2-yl)-4b,5,6,7,8,8a,9,10-octahydrophenanthren-2-yl acetate	34.7	4.8
19-HYDROXYTOTAROL	CC(C)c1c(O)ccc2c1CCC1C(C)(CO)CCCC21C	8-(hydroxymethyl)-4b,8-dimethyl-1-(propan-2-yl)-4b,5,6,7,8,8a,9,10-octahydrophenanthren-2-ol	34.7	2.2
FLUTAMIDE	CC(C)C(=O)Nc1ccc(c(c1)C(F)(F)F)N(=O)=O	2-methyl-N-[4-nitro-3-(trifluoromethyl)phenyl]propanamide	34.9	1.8
AVERMECTIN B1	CCC(C)[C@H]1O[C@@]2(C[C@@H]3C[C@@H](C\C=C(C)\[C@@H](OC4C[C@H](OC)C(O[C@H]5C[C@H](OC)[C@@H](O)[C@H](C)O5)[C@H](C)O4)[C@@H](C)\C=C\C=C4/CO[C@@H]5[C@H](O)C(C)=C[C@@H](C(=O)O3)[C@]45O)O2)C=C[C@@H]1C	(1'R,2S,4'S,5S,6R,8'R,10'E,12'S,13'S,14'E,16'E,20'R,21'R,24'S)-6-(butan-2-yl)-21',24'-dihydroxy-12'-{[(4S,6S)-5-{[(2S,4S,5S,6S)-5-hydroxy-4-methoxy-6-methyloxan-2-yl]oxy}-4-methoxy-6-methyloxan-2-yl]oxy}-5,11',13',22'-tetramethyl-5,6-dihydro-3',7',19'-trioxaspiro[pyran-2,6'-tetracyclo[15.6.1.1^{4,8}.0^{20,24}]pentacosane]-10',14',16',22'-tetraen-2'-one	35	3.3
TRIMIPRAMINE	OC(=O)\C=C/C(O)=O.CC(CN(C)C)CN1c2ccccc2CCc2ccccc12	(2Z)-but-2-enedioic acid; (3-{2-azatricyclo[9.4.0.0^{3,8}]pentadeca-1(15),3,5,7,11,13-hexaen-2-yl}-2-methylpropyl)dimethylamine	35.2	1.2
CELECOXIB	Cc1ccc(cc1)-c1cc(nn1-c1ccc(cc1)S(N)(=O)=O)C(F)(F)F	4-[5-(4-methylphenyl)-3-(trifluoromethyl)-1H-pyrazol-1-yl]benzene-1-sulfonamide	35.3	10.6
TESTOSTERONE	CC12CCC3C(CCC4=CC(=O)CCC34C)C1CCC2O	14-hydroxy-2,15-dimethyltetracyclo[8.7.0.0^{2,7}.0^{11,15}]heptadec-6-en-5-one	35.5	1.5
PRAMOXINE	CCCCOc1ccc(OCCCN2CCOCC2)cc1	4-[3-(4-butoxyphenoxy)propyl]morpholine	36	10.9
Haloperidol	OC1(CCN(CCCC(=O)c2ccc(F)cc2)CC1)c1ccc(Cl)cc1	4-[4-(4-chlorophenyl)-4-hydroxypiperidin-1-yl]-1-(4-fluorophenyl)butan-1-one	36.1	6.8
LOXAPINE SUCCINATE	OC(=O)CCC(O)=O.CN1CCN(CC1)C1=Nc2ccccc2Oc2ccc(Cl)cc12	13-chloro-10-(4-methylpiperazin-1-yl)-2-oxa-9-azatricyclo[9.4.0.0^{3,8}]pentadeca-1(15),3,5,7,9,11,13-heptaene; butanedioic acid	36.2	8
ACETAMINOSALOL	CC(=O)Nc1ccc(OC(=O)c2ccccc2O)cc1	4-acetamidophenyl 2-hydroxybenzoate	36.6	36.2
E-CAPSAICIN	COc1cc(CNC(=O)CCCC\C=C\C(C)C)ccc1O	(6E)-N-[(4-hydroxy-3-methoxyphenyl)methyl]-8-methylnon-6-enamide	36.8	5
SAPPANONE A 7-METHYL ETHER			36.8	8.6
CYCLOBENZAPRINE	CN(C)CCC=C1c2ccccc2C=Cc2ccccc12	dimethyl(3-{tricyclo[9.4.0.0^{3,8}]pentadeca-1(15),3,5,7,9,11,13-heptaen-2-ylidene}propyl)amine	37	2.1
HARMALINE	COc1ccc2c3CCN=C(C)c3[nH]c2c1	7-methoxy-1-methyl-3H,4H,9H-pyrido[3,4-b]indole	37.3	1
DEOXYSAPPANONE B 7,4'-DIMETHYL ETHER	COc1ccc2C(=O)C(Cc3ccc(OC)c(O)c3)COc2c1	3-[(3-hydroxy-4-methoxyphenyl)methyl]-7-methoxy-3,4-dihydro-2H-1-benzopyran-4-one	37.3	0.1
KHAYANTHONE	CC(=O)OC1CC(OC(C)=O)C2(C)C3CCC4(C)C(C(=O)C5OC45C3(C)C(CC2C1(C)C)OC(C)=O)c1ccoc1	12,14-bis(acetyloxy)-6-(furan-3-yl)-1,7,11,15,15-pentamethyl-5-oxo-3-oxapentacyclo[8.8.0.0^{2,4}.0^{2,7}.0^{11,16}]octadecan-18-yl acetate	37.4	1.8
KHIVORIN	CC(=O)OC1CC(OC(C)=O)C2(C)C(CC(OC(C)=O)C3(C)C2CCC2(C)C(OC(=O)C4OC324)c2ccoc2)C1(C)C	13,15-bis(acetyloxy)-7-(furan-3-yl)-1,8,12,16,16-pentamethyl-5-oxo-3,6-dioxapentacyclo[9.8.0.0^{2,4}.0^{2,8}.0^{12,17}]nonadecan-19-yl acetate	37.6	1.9
PTAEROXYLIN	CC1=CC(=O)c2c(O1)cc1OCC(C)=CCc1c2O	6-hydroxy-3,9-dimethyl-2H,5H,7H-oxepino[3,2-g]chromen-7-one	37.9	4.2
CENTAUREIN	COc1ccc(cc1O)-c1oc2cc(OC3OC(CO)C(O)C(O)C3O)c(OC)c(O)c2c(=O)c1OC	5-hydroxy-2-(3-hydroxy-4-methoxyphenyl)-3,6-dimethoxy-7-{[3,4,5-trihydroxy-6-(hydroxymethyl)oxan-2-yl]oxy}-4H-chromen-4-one	38	1.4
1,3-DIPROPYL-8-CYCLOPENTYLXANTHINE (DPCPX)	CCCN1c2[nH]c(nc2C(=O)N(CCC)C1=O)C1CCCC1	8-cyclopentyl-1,3-dipropyl-2,3,6,9-tetrahydro-1H-purine-2,6-dione	38	3.8
HYDROXYZINE PAMOATE	OCCOCCN1CCN(CC1)C(c1ccccc1)c1ccc(Cl)cc1.OC(=O)c1cc2ccccc2c(Cc2c(O)c(cc3ccccc23)C(O)=O)c1O	2-(2-{4-[(4-chlorophenyl)(phenyl)methyl]piperazin-1-yl}ethoxy)ethan-1-ol; 4-[(3-carboxy-2-hydroxynaphthalen-1-yl)methyl]-3-hydroxynaphthalene-2-carboxylic acid	38.6	0.2
DESIPRAMINE	CNCCCN1c2ccccc2CCc2ccccc12	(3-{2-azatricyclo[9.4.0.0^{3,8}]pentadeca-1(15),3,5,7,11,13-hexaen-2-yl}propyl)(methyl)amine	38.7	3.6
4-AMINOETHYLBENZENESULFONYL FLUORIDE			38.9	6.5
DERRUSTONE	COc1cc(OC)c2C(=O)C(=COc2c1)c1ccc2OCOc2c1	3-(2H-1,3-benzodioxol-5-yl)-5,7-dimethoxy-4H-chromen-4-one	38.9	7.3
SCANDENIN			38.9	1.7
BUTACAINE	CCCCN(CCCC)CCCOC(=O)c1ccc(N)cc1	3-(dibutylamino)propyl 4-aminobenzoate	39.2	5.8
DEXTROMETHORPHAN	COc1ccc2C[C@H]3[C@H]4CCCC[C@@]4(CCN3C)c2c1	(1S,9S,10S)-4-methoxy-17-methyl-17-azatetracyclo[7.5.3.0^{1,10}.0^{2,7}]heptadeca-2,4,6-triene	39.4	2.8
OSTHOL	COc1ccc2C=CC(=O)Oc2c1CC=C(C)C	7-methoxy-8-(3-methylbut-2-en-1-yl)-2H-chromen-2-one	39.5	8.8
MERCAPTOPURINE	S=C1N=CNc2nc[nH]c12	6,7-dihydro-3H-purine-6-thione	40	44
MECLIZINE	Cc1cccc(CN2CCN(CC2)C(c2ccccc2)c2ccc(Cl)cc2)c1	1-[(4-chlorophenyl)(phenyl)methyl]-4-[(3-methylphenyl)methyl]piperazine	40	52.6
SOLASODINE	CC1C2C(CC3C4CC=C5CC(O)CCC5(C)C4CCC23C)OC11CCC(C)CN1	5',7,9,13-tetramethyl-5-oxaspiro[pentacyclo[10.8.0.0^{2,9}.0^{4,8}.0^{13,18}]icosane-6,2'-piperidin]-18-en-16-ol	40.1	4.4
METHACHOLINE	[Cl-].CC(C[N+](C)(C)C)OC(C)=O	[2-(acetyloxy)propyl]trimethylazanium chloride	40.1	2.3
SPARTEINE	OS(O)(=O)=O.C1CCN2CC3CC(CN4CCCCC34)C2C1	7,15-diazatetracyclo[7.7.1.0^{2,7}.0^{10,15}]heptadecane; sulfuric acid	40.1	5.7
ISOTECTORIGENIN, 7-METHYL ETHER	COc1ccc(cc1)C1=COc2c(OC)c(OC)cc(O)c2C1=O	5-hydroxy-7,8-dimethoxy-3-(4-methoxyphenyl)-4H-chromen-4-one	40.2	5.9
IODOQUINOL	Oc1c(I)cc(I)c2cccnc12	5,7-diiodoquinolin-8-ol	40.4	4.6
MEGESTROL ACETATE	CC(=O)O[C@@]1(CC[C@H]2[C@@H]3C=C(C)C4=CC(=O)CC[C@]4(C)[C@H]3CC[C@]12C)C(C)=O	(1S,2R,10R,11S,14R,15S)-14-acetyl-2,8,15-trimethyl-5-oxotetracyclo[8.7.0.0^{2,7}.0^{11,15}]heptadeca-6,8-dien-14-yl acetate	40.5	51
HEMATEIN	OC1=CC2=C3c4ccc(O)c(O)c4OCC3(O)CC2=CC1=O	5,6,10,15-tetrahydroxy-8-oxatetracyclo[8.7.0.0^{2,7}.0^{12,17}]heptadeca-1(17),2,4,6,12,15-hexaen-14-one	40.7	18.7
COLISTIMETHATE	[Na+].[Na+].[Na+].[Na+].[Na+].CCC(C)CCCCC(=O)NC(CCNCS([O-])(=O)=O)C(=O)NC(C(C)O)C(=O)NC(CCNCS([O-])(=O)=O)C(=O)NC1CCNC(=O)C(NC(=O)C(CCNCS([O-])(=O)=O)NC(=O)C(CCNCS([O-])(=O)=O)NC(=O)C(CC(C)C)NC(=O)C(CC(C)C)NC(=O)C(CCNCS([O-])(=O)=O)NC1=O)C(C)O	pentasodium [(3-{3-hydroxy-2-[2-(6-methyloctanamido)-4-[(sulfonatomethyl)amino]butanamido]butanamido}-3-{[3-(1-hydroxyethyl)-12,15-bis(2-methylpropyl)-2,5,8,11,14,17,20-heptaoxo-6,9,18-tris({2-[(sulfonatomethyl)amino]ethyl})-1,4,7,10,13,16,19-heptaazacyclotricosan-21-yl]carbamoyl}propyl)amino]methanesulfonate	40.9	0.5
CLOBETASOL PROPIONATE	CCC(=O)OC1(C(C)CC2C3CCC4=CC(=O)C=CC4(C)C3(F)C(O)CC12C)C(=O)CCl	14-(2-chloroacetyl)-1-fluoro-17-hydroxy-2,13,15-trimethyl-5-oxotetracyclo[8.7.0.0^{2,7}.0^{11,15}]heptadeca-3,6-dien-14-yl propanoate	41	9.8
PHYTOL	CC(C)CCCC(C)CCCC(C)CC\C(C)=C/CO	(2Z)-3,6,10,14-tetramethylpentadec-2-en-1-ol	41.1	4.5
AZELAIC ACID	OC(=O)CCCCCCCC(O)=O	nonanedioic acid	41.2	2.85
CYCLOPIAZONIC ACID	CC(=O)C1=C(O)N2C(C3C(Cc4cccc5[nH]cc3c45)C2(C)C)C1=O	5-acetyl-6-hydroxy-8,8-dimethyl-7,16-diazapentacyclo[9.6.1.0^{2,9}.0^{3,7}.0^{15,18}]octadeca-1(17),5,11,13,15(18)-pentaen-4-one	41.6	3.3
PRENYLETIN	CC(C)=CCOc1cc2OC(=O)C=Cc2cc1O	6-hydroxy-7-[(3-methylbut-2-en-1-yl)oxy]-2H-chromen-2-one	41.8	0.8
CHRYSOPHANOL	Cc1cc(O)c2C(=O)c3c(O)cccc3C(=O)c2c1	1,8-dihydroxy-3-methyl-9,10-dihydroanthracene-9,10-dione	41.8	8.2
YOHIMBINE	COC(=O)C1C(O)CCC2CN3CCc4c([nH]c5ccccc45)C3CC12	methyl 18-hydroxy-3,13-diazapentacyclo[11.8.0.0^{2,10}.0^{4,9}.0^{15,20}]henicosa-2(10),4(9),5,7-tetraene-19-carboxylate	86.74, 41.9	28.85, 4.7
CIPROFLOXACIN	OC(=O)C1=CN(C2CC2)c2cc(N3CCNCC3)c(F)cc2C1=O	1-cyclopropyl-6-fluoro-4-oxo-7-(piperazin-1-yl)-1,4-dihydroquinoline-3-carboxylic acid	41.9	7.1
FIPEXIDE	Clc1ccc(OCC(=O)N2CCN(Cc3ccc4OCOc4c3)CC2)cc1	1-[4-(2H-1,3-benzodioxol-5-ylmethyl)piperazin-1-yl]-2-(4-chlorophenoxy)ethan-1-one	42.2	0.7
BENZTROPINE	CN1C2CCC1CC(C2)OC(c1ccccc1)c1ccccc1	3-(diphenylmethoxy)-8-methyl-8-azabicyclo[3.2.1]octane	42.24	1.08
NITRENDIPINE	CCOC(=O)C1=C(C)NC(C)=C(C1c1cccc(c1)N(=O)=O)C(=O)OC	3-ethyl 5-methyl 2,6-dimethyl-4-(3-nitrophenyl)-1,4-dihydropyridine-3,5-dicarboxylate	42.3	3.1
7-DEACETYLKHIVORIN	CC(=O)OC1CC(OC(C)=O)C2(C)C(CC(O)C3(C)C2CCC2(C)C(OC(=O)C4OC324)c2ccoc2)C1(C)C	15-(acetyloxy)-7-(furan-3-yl)-19-hydroxy-1,8,12,16,16-pentamethyl-5-oxo-3,6-dioxapentacyclo[9.8.0.0^{2,4}.0^{2,8}.0^{12,17}]nonadecan-13-yl acetate	42.3	4.6
CARNOSIC ACID	CC(C)c1cc2CCC3C(C)(C)CCCC3(C(O)=O)c2c(O)c1O	5,6-dihydroxy-1,1-dimethyl-7-(propan-2-yl)-1,2,3,4,4a,9,10,10a-octahydrophenanthrene-4a-carboxylic acid	42.6	1.5
DIFFRATIC ACID	COc1cc(C)c(C(=O)Oc2cc(C)c(C(O)=O)c(O)c2C)c(OC)c1C	4-[(2,4-dimethoxy-3,6-dimethylphenyl)carbonyloxy]-2-hydroxy-3,6-dimethylbenzoic acid	42.6	1.6
PROPOXUR	CNC(=O)Oc1ccccc1OC(C)C	2-(propan-2-yloxy)phenyl N-methylcarbamate	42.6	4.2
CHLORPROPHAM	CC(C)OC(=O)Nc1cccc(Cl)c1	propan-2-yl N-(3-chlorophenyl)carbamate	42.7	11
BIOCHANIN A DIACETATE			42.7	11.8
CHOLESTAN-3beta,5alpha,6beta-TRIOL	CC(C)CCCC(C)C1CCC2C3CC(O)C4(O)CC(O)CCC4(C)C3CCC12C	2,15-dimethyl-14-(6-methylheptan-2-yl)tetracyclo[8.7.0.0^{2,7}.0^{11,15}]heptadecane-5,7,8-triol	42.9	13.6
DESOXYPEGANINE	C1CN2Cc3ccccc3N=C2C1	1H,2H,3H,9H-pyrrolo[2,1-b]quinazoline	43.1, 100.0	7.1, 0.0
IRINOTECAN HYDROCHLORIDE	Cl.CCc1c2Cn3c(cc4c(COC(=O)C4(O)CC)c3=O)-c2nc2ccc(OC(=O)N3CCC(CC3)N3CCCCC3)cc12	10,19-diethyl-19-hydroxy-14,18-dioxo-17-oxa-3,13-diazapentacyclo[11.8.0.0^{2,11}.0^{4,9}.0^{15,20}]henicosa-1(21),2,4(9),5,7,10,15(20)-heptaen-7-yl 4-(piperidin-1-yl)piperidine-1-carboxylate hydrochloride	43.2	0.8
MIANSERIN	Cl.CN1CCN2C(C1)c1ccccc1Cc1ccccc21	5-methyl-2,5-diazatetracyclo[13.4.0.0^{2,7}.0^{8,13}]nonadeca-1(19),8,10,12,15,17-hexaene hydrochloride	43.4	0.5
PRIDINOL METHANESULFONATE	CS(O)(=O)=O.OC(CCN1CCCCC1)(c1ccccc1)c1ccccc1	1,1-diphenyl-3-(piperidin-1-yl)propan-1-ol; methanesulfonic acid	43.4	3.3
IMIPRAMINE	CN(C)CCCN1c2ccccc2CCc2ccccc12	(3-{2-azatricyclo[9.4.0.0^{3,8}]pentadeca-1(15),3,5,7,11,13-hexaen-2-yl}propyl)dimethylamine	43.5	0.8
BUFEXAMAC	CCCCOc1ccc(CC(=O)NO)cc1	2-(4-butoxyphenyl)-N-hydroxyacetamide	43.5	5.4
DIHYDROROBUSTIC ACID			43.6	6.4
DROFENINE	CCN(CC)CCOC(=O)C(C1CCCCC1)c1ccccc1	2-(diethylamino)ethyl 2-cyclohexyl-2-phenylacetate	43.7	5.9
HALCINONIDE	CC1(C)OC2CC3C4CCC5=CC(=O)CCC5(C)C4(F)C(O)CC3(C)C2(O1)C(=O)CCl	8-(2-chloroacetyl)-12-fluoro-11-hydroxy-6,6,9,13-tetramethyl-5,7-dioxapentacyclo[10.8.0.0^{2,9}.0^{4,8}.0^{13,18}]icos-17-en-16-one	44.3	0
3,7-DIMETHOXYFLAVONE	COc1ccc2C(=O)C(OC)=C(Oc2c1)c1ccccc1	3,7-dimethoxy-2-phenyl-4H-chromen-4-one	44.4	0.9
CEPHALEXIN	CC1=C(N2[C@H](SC1)[C@H](NC(=O)[C@H](N)c1ccccc1)C2=O)C(O)=O	(6R,7R)-7-[(2R)-2-amino-2-phenylacetamido]-3-methyl-8-oxo-5-thia-1-azabicyclo[4.2.0]oct-2-ene-2-carboxylic acid	44.4	8.9
PREGNENOLONE	CC(=O)C1CCC2C3CC=C4CC(O)CCC4(C)C3CCC12C	1-{5-hydroxy-2,15-dimethyltetracyclo[8.7.0.0^{2,7}.0^{11,15}]heptadec-7-en-14-yl}ethan-1-one	44.49	3.82
BERGAPTEN	COc1c2C=CC(=O)Oc2cc2occc12	5-methoxy-2H-furo[3,2-g]chromen-2-one	44.5	11.1
IMPERATORIN	CC(C)=CCOc1c2OC(=O)C=Cc2cc2ccoc12	9-[(3-methylbut-2-en-1-yl)oxy]-2H-furo[3,2-g]chromen-2-one	44.6	7.8
OLEANOLIC ACID ACETATE	CC(=O)OC1CCC2(C)C(CCC3(C)C2CC=C2C4CC(C)(C)CCC4(CCC32C)C(O)=O)C1(C)C	10-(acetyloxy)-2,2,6a,6b,9,9,12a-heptamethyl-1,2,3,4,4a,5,6,6a,6b,7,8,8a,9,10,11,12,12a,12b,13,14b-icosahydropicene-4a-carboxylic acid	44.6	1.8
ENOXACIN	CCN1C=C(C(O)=O)C(=O)c2cc(F)c(nc12)N1CCNCC1	1-ethyl-6-fluoro-4-oxo-7-(piperazin-1-yl)-1,4-dihydro-1,8-naphthyridine-3-carboxylic acid	44.7	2.8
KHAYASIN	CCC(C)C(=O)OC1C2CC3=C4CC(=O)OC(c5ccoc5)C4(C)CCC3C(C)(C(CC(=O)OC)C1(C)C)C2=O	6-(furan-3-yl)-16-(2-methoxy-2-oxoethyl)-1,5,15,15-tetramethyl-8,17-dioxo-7-oxatetracyclo[11.3.1.0^{2,11}.0^{5,10}]heptadec-10-en-14-yl 2-methylbutanoate	44.9	0.9
ATORVASTATIN CALCIUM	[Ca++].CC(C)c1c(C(=O)c2ccccc2)c(c(-c2ccc(F)cc2)n1CCC(O)CC(O)CC([O-])=O)-c1ccccc1	calcium 7-[3-benzoyl-5-(4-fluorophenyl)-4-phenyl-2-(propan-2-yl)-1H-pyrrol-1-yl]-3,5-dihydroxyheptanoate	45	13.9
LOPERAMIDE HYDROCHLORIDE	Cl.CN(C)C(=O)C(CCN1CCC(O)(CC1)c1ccc(Cl)cc1)(c1ccccc1)c1ccccc1	4-[4-(4-chlorophenyl)-4-hydroxypiperidin-1-yl]-N,N-dimethyl-2,2-diphenylbutanamide hydrochloride	45.1	13
THEOBROMINE	CN1c2ncn(C)c2C(=O)NC1=O	3,7-dimethyl-2,3,6,7-tetrahydro-1H-purine-2,6-dione	45.29	39.49
PROPARGITE	CC(C)(C)c1ccc(OC2CCCCC2OS(=O)OCC#C)cc1	[2-(4-tert-butylphenoxy)cyclohexyl] prop-2-yn-1-yl sulfite	45.3	4
ANTHOTHECOL	CC(=O)OC1CC2(C)C(CC3OC23C2(C)C1C1(C)C=CC(=O)C(C)(C)C1=C(O)C2=O)c1ccoc1	6-(furan-3-yl)-17-hydroxy-1,7,11,15,15-pentamethyl-14,18-dioxo-3-oxapentacyclo[8.8.0.0^{2,4}.0^{2,7}.0^{11,16}]octadeca-12,16-dien-9-yl acetate	45.3	6.9
ARECOLINE	COC(=O)C1=CCCN(C)C1	methyl 1-methyl-1,2,5,6-tetrahydropyridine-3-carboxylate	45.5	31.61
CONESSINE	CC1C2CCC3C4CC=C5CC(CCC5(C)C4CCC23CN1C)N(C)C	N,N,6,7,13-pentamethyl-7-azapentacyclo[10.8.0.0^{2,9}.0^{5,9}.0^{13,18}]icos-18-en-16-amine	45.5	11.7
AVOCATIN A			45.8	0.2
EPICATECHIN	OC1Cc2c(O)cc(O)cc2OC1c1ccc(O)c(O)c1	2-(3,4-dihydroxyphenyl)-3,4-dihydro-2H-1-benzopyran-3,5,7-triol	46	36.4
6,7-DIHYDROXYFLAVONE	Oc1cc(O)c2C(=O)CC(Oc2c1)c1ccc(O)c(O)c1	2-(3,4-dihydroxyphenyl)-5,7-dihydroxy-3,4-dihydro-2H-1-benzopyran-4-one	46	6.3
PTERYXIN	C\C=C(/C)C(=O)OC1C(OC(C)=O)C(C)(C)Oc2ccc3ccc(=O)oc3c12	13-(acetyloxy)-12,12-dimethyl-4-oxo-3,11-dioxatricyclo[8.4.0.0^{2,7}]tetradeca-1,5,7,9-tetraen-14-yl (2E)-2-methylbut-2-enoate	46	4.1
MAPROTILINE	CNCCCC12CCC(c3ccccc13)c1ccccc21	methyl(3-{tetracyclo[6.6.2.0^{2,7}.0^{9,14}]hexadeca-2,4,6,9,11,13-hexaen-1-yl}propyl)amine	46.2	60.6
HAEMATOMMIC ACID	Cc1cc(O)c(C=O)c(O)c1C(O)=O	3-formyl-2,4-dihydroxy-6-methylbenzoic acid	46.3	10.6
NORETHINDRONE ACETATE	CC(=O)O[C@]1(CC[C@H]2[C@@H]3CCC4=CC(=O)CC[C@@H]4[C@H]3CC[C@]12C)C#C	(1S,2R,10R,11S,14R,15S)-14-ethynyl-15-methyl-5-oxotetracyclo[8.7.0.0^{2,7}.0^{11,15}]heptadec-6-en-14-yl acetate	46.4	5.19
TETRAHYDROGAMBOGIC ACID			46.4	4.4
TRIDESACETOXYKHIVORIN	CC1(C)C(O)CC(O)C2(C)C1CC(O)C1(C)C2CCC2(C)C(OC(=O)C3OC123)c1ccoc1	7-(furan-3-yl)-13,15,19-trihydroxy-1,8,12,16,16-pentamethyl-3,6-dioxapentacyclo[9.8.0.0^{2,4}.0^{2,8}.0^{12,17}]nonadecan-5-one	46.5	0.5
SILDENAFIL	CCCc1nn(C)c2c1N=C(NC2=O)c1cc(ccc1OCC)S(=O)(=O)N1CCN(C)CC1	5-[2-ethoxy-5-(4-methylpiperazine-1-sulfonyl)phenyl]-1-methyl-3-propyl-1H,6H,7H-pyrazolo[4,3-d]pyrimidin-7-one	46.5	11.4
DINITOLMIDE	Cc1c(cc(cc1N(=O)=O)N(=O)=O)C(N)=O	2-methyl-3,5-dinitrobenzamide	46.6	1.3
KARANJIN	OC1=C(Oc2ccc3occc3c2C1=O)c1ccccc1	8-hydroxy-7-phenyl-9H-furo[3,2-f]chromen-9-one	46.6	4
ESTRIOL BENZYL ETHER	CC12CCC3C(CCc4cc(OCc5ccccc5)ccc34)C1C[C@@H](O)[C@@H]2O	(13R,14R)-5-(benzyloxy)-15-methyltetracyclo[8.7.0.0^{2,7}.0^{11,15}]heptadeca-2,4,6-triene-13,14-diol	46.7	7.6
FISETINIDOL	O[C@H]1Cc2ccc(O)cc2O[C@@H]1c1ccc(O)c(O)c1	(2R,3S)-2-(3,4-dihydroxyphenyl)-3,4-dihydro-2H-1-benzopyran-3,7-diol	46.9	0.4	97.8	3.9
3-BENZYLOXY-4,4-BISNOR-8,11,13-PODOCARPATRIENE			46.9	14.7
6-PHENYL-4-AZOBICYCLO(5.4.0)UNDECA-7,9,11-TRIENE-9,10-DIOL			47.1	2.9
NOCODAZOLE	COC(=O)Nc1nc2ccc(cc2[nH]1)C(=O)c1cccs1	methyl N-{6-[(thiophen-2-yl)carbonyl]-1H-1,3-benzodiazol-2-yl}carbamate	47.1	9.9
ENDRIN	ClC1=C(Cl)C2(Cl)C3C4CC(C5OC45)C3C1(Cl)C2(Cl)Cl	3,4,5,6,13,13-hexachloro-10-oxapentacyclo[6.3.1.1^{3,6}.0^{2,7}.0^{9,11}]tridec-4-ene	47.1	3.2
CISPLATIN	N.N.Cl[Pt++]Cl	dichloroplatinumbis(ylium) diamine	47.5	4.3
PICROPODOPHYLLOTOXIN	COc1cc(cc(OC)c1OC)C1C2C(COC2=O)C(O)c2cc3OCOc3cc12	16-hydroxy-10-(3,4,5-trimethoxyphenyl)-4,6,13-trioxatetracyclo[7.7.0.0^{3,7}.0^{11,15}]hexadeca-1,3(7),8-trien-12-one	47.6	17.7
DOXYCYCLINE	C[C@@H]1[C@H]2[C@H](O)[C@H]3[C@H](N(C)C)C(=O)\C(=C(/N)O)C(=O)[C@@]3(O)C(=O)C2=C(O)c2c(O)cccc12	(2Z,4S,4aR,5S,5aR,6R,12aS)-2-[amino(hydroxy)methylidene]-4-(dimethylamino)-5,10,11,12a-tetrahydroxy-6-methyl-1,2,3,4,4a,5,5a,6,12,12a-decahydrotetracene-1,3,12-trione	47.6	9.3
TRAZODONE	Cl.Clc1cccc(c1)N1CCN(CCCN2N=C3C=CC=CN3C2=O)CC1	2-{3-[4-(3-chlorophenyl)piperazin-1-yl]propyl}-2H,3H-[1,2,4]triazolo[4,3-a]pyridin-3-one hydrochloride	47.7	0.8
11-OXOURSOLIC ACID ACETATE	CC1CCC2(CCC3(C)C(=CC(=O)C4C5(C)CCC(OC(C)=O)C(C)(C)C5CCC34C)C2C1C)C(O)=O	10-(acetyloxy)-1,2,6a,6b,9,9,12a-heptamethyl-13-oxo-1,2,3,4,4a,5,6,6a,6b,7,8,8a,9,10,11,12,12a,12b,13,14b-icosahydropicene-4a-carboxylic acid	47.8	3.6
2-AMINOETHYLDIPHENYL BORONATE	NCCOB(c1ccccc1)c1ccccc1	(2-aminoethoxy)diphenylborane	48.2, 81.8	7.6, 6.6
ISOTRETINOIN	CC(/C=C/C1=C(C)CCCC1(C)C)=C\C=C\C(C)=C/C(O)=O	(2Z,4E,6E,8E)-3,7-dimethyl-9-(2,6,6-trimethylcyclohex-1-en-1-yl)nona-2,4,6,8-tetraenoic acid	48.2	2.6
TRIMETHOBENZAMIDE	COc1cc(cc(OC)c1OC)C(=O)NCc1ccc(OCCN(C)C)cc1	N-({4-[2-(dimethylamino)ethoxy]phenyl}methyl)-3,4,5-trimethoxybenzamide	48.4	23.49
XYLOMETAZOLINE	Cc1cc(cc(C)c1CC1=NCCN1)C(C)(C)C	2-[(4-tert-butyl-2,6-dimethylphenyl)methyl]-4,5-dihydro-1H-imidazole	48.46	3.88
STROBANE	CC1(C)C2(Cl)C(Cl)C1(Cl)C(Cl)(C(Cl)Cl)C(Cl)C2Cl	1,2,3,4,5,7-hexachloro-2-(dichloromethyl)-6,6-dimethylbicyclo[3.1.1]heptane	48.5	0.2
2,4-DICHLOROPHENOXYACETIC ACID	OC(=O)COc1ccc(Cl)cc1Cl	2-(2,4-dichlorophenoxy)acetic acid	48.6	2.4
INDOLE-3-CARBINOL	OCc1c[nH]c2ccccc12	1H-indol-3-ylmethanol	48.8	0.2
HEXACHLOROPHENE	Oc1c(Cl)cc(Cl)c(Cl)c1Cc1c(O)c(Cl)cc(Cl)c1Cl	3,4,6-trichloro-2-[(2,3,5-trichloro-6-hydroxyphenyl)methyl]phenol	48.9	0.2
PROPAFENONE HYDROCHLORIDE	Cl.CCCNCC(O)COc1ccccc1C(=O)CCc1ccccc1	1-{2-[2-hydroxy-3-(propylamino)propoxy]phenyl}-3-phenylpropan-1-one hydrochloride	49	5.8
fisetin	Oc1ccc2C(=O)C(O)=C(Oc2c1)c1ccc(O)c(O)c1	2-(3,4-dihydroxyphenyl)-3,7-dihydroxy-4H-chromen-4-one	49.1	26.9
BILIRUBIN	CC1=C(C=C)/C(NC1=O)=C\c1[nH]c(Cc2[nH]c(\C=C3NC(=O)C(C=C)=C/3C)c(C)c2CCC(O)=O)c(CCC(O)=O)c1C	3-(2-{[3-(2-carboxyethyl)-5-{[(2Z)-4-ethenyl-3-methyl-5-oxo-2,5-dihydro-1H-pyrrol-2-ylidene]methyl}-4-methyl-1H-pyrrol-2-yl]methyl}-5-{[(2E)-3-ethenyl-4-methyl-5-oxo-2,5-dihydro-1H-pyrrol-2-ylidene]methyl}-4-methyl-1H-pyrrol-3-yl)propanoic acid	49.1	5.4
6-AMINONICOTINAMIDE	NC(=O)c1ccc(N)nc1	6-aminopyridine-3-carboxamide	49.3	6.9
KETOTIFEN	CN1CCC(CC1)=C1c2ccsc2C(=O)Cc2ccccc12	2-(1-methylpiperidin-4-ylidene)-6-thiatricyclo[8.4.0.0^{3,7}]tetradeca-1(14),3(7),4,10,12-pentaen-8-one	49.38	32.69
XANTHOXYLIN	COc1cc(O)c(C(C)=O)c(OC)c1	1-(2-hydroxy-4,6-dimethoxyphenyl)ethan-1-one	49.4	2.6
BROMHEXINE	Cl.CN(Cc1cc(Br)cc(Br)c1N)C1CCCCC1	2,4-dibromo-6-{[cyclohexyl(methyl)amino]methyl}aniline hydrochloride	49.4	3.6
ERIODYCTOL			49.5	4.3
ANGOLENSIC ACID, METHYL ESTER	COC(=O)CC1C(C)(C)C(=O)CC2OC34CC(=O)OC(c5ccoc5)C3(C)CCC(C4=C)C12C	methyl 2-[13-(furan-3-yl)-6,6,8,12-tetramethyl-17-methylidene-5,15-dioxo-2,14-dioxatetracyclo[7.7.1.0^{1,12}.0^{3,8}]heptadecan-7-yl]acetate	50	1
HETEROPEUCENIN, METHYL ETHER	COc1cc(O)c2C(=O)C=C(C)Oc2c1CC=C(C)C	5-hydroxy-7-methoxy-2-methyl-8-(3-methylbut-2-en-1-yl)-4H-chromen-4-one	50.2	3.1
DIPYRONE	[Na+].CN(CS([O-])(=O)=O)C1=C(C)N(C)N(C1=O)c1ccccc1	sodium [(1,5-dimethyl-3-oxo-2-phenyl-2,3-dihydro-1H-pyrazol-4-yl)(methyl)amino]methanesulfonate	50.3	3.5
ENDOSULFAN	ClC1=C(Cl)C2(Cl)C3COS(=O)OCC3C1(Cl)C2(Cl)Cl	1,9,10,11,12,12-hexachloro-4,6-dioxa-5$l^{4}-thiatricyclo[7.2.1.0^{2,8}]dodec-10-en-5-one	50.7	1.6
11a-ACETOXYPROGESTERONE	CC(=O)OC1CC2(C)C(CCC2C(C)=O)C2CCC3=CC(=O)CCC3(C)C12	14-acetyl-2,15-dimethyl-5-oxotetracyclo[8.7.0.0^{2,7}.0^{11,15}]heptadec-6-en-17-yl acetate	50.7	1.8
ROBUSTONE	CC1(C)Oc2cc3OC=C(C(=O)c3c(O)c2C=C1)c1ccc2OCOc2c1	3-(2H-1,3-benzodioxol-5-yl)-5-hydroxy-8,8-dimethyl-4H,8H-pyrano[3,2-g]chromen-4-one	50.8	3.8
S-ISOCORYDINE (+)	COc1ccc2CC3N(C)CCc4cc(OC)c(OC)c(c34)-c2c1O	4,15,16-trimethoxy-10-methyl-10-azatetracyclo[7.7.1.0^{2,7}.0^{13,17}]heptadeca-1(17),2,4,6,13,15-hexaen-3-ol	50.9	5.7
QUETIAPINE	OCCOCCN1CCN(CC1)C1=Nc2ccccc2Sc2ccccc12	2-[2-(4-{2-thia-9-azatricyclo[9.4.0.0^{3,8}]pentadeca-1(15),3,5,7,9,11,13-heptaen-10-yl}piperazin-1-yl)ethoxy]ethan-1-ol	50.9	1.4
SERICETIN DIACETATE			50.9	6.7
SULFAMETHOXYPYRIDAZINE	COc1ccc(NS(=O)(=O)c2ccc(N)cc2)nn1	4-amino-N-(6-methoxypyridazin-3-yl)benzene-1-sulfonamide	51.1	8.4
PROGESTERONE	CC(=O)C1CCC2C3CCC4=CC(=O)CCC4(C)C3CCC12C	14-acetyl-2,15-dimethyltetracyclo[8.7.0.0^{2,7}.0^{11,15}]heptadec-6-en-5-one	51.4	6.14
2',4'-DIHYDROXY-3,4-DIMETHOXYCHALCONE	COc1ccc(\C=C\C(=O)c2ccc(O)cc2O)cc1OC	(2E)-1-(2,4-dihydroxyphenyl)-3-(3,4-dimethoxyphenyl)prop-2-en-1-one	51.4	7.2
1,3-DIDEACETYLDEOXYKHIVORIN			51.6	3
SACCHARIN	O=C1NS(=O)(=O)c2ccccc12	2,3-dihydro-1$l^{6},2-benzothiazole-1,1,3-trione	51.7	44
ETHYLNOREPINEPHRINE HYDROCHLORIDE	Cl.CCC(N)C(O)c1ccc(O)c(O)c1	4-(2-amino-1-hydroxybutyl)benzene-1,2-diol hydrochloride	51.8	5.4
PHENAZOPYRIDINE	Cl.Nc1ccc(\N=N\c2ccccc2)c(N)n1	3-[(E)-2-phenyldiazen-1-yl]pyridine-2,6-diamine hydrochloride	51.9	2.08
SULINDAC	CC1=C(CC(O)=O)c2cc(F)ccc2C1=Cc1ccc(cc1)S(C)=O	2-{5-fluoro-1-[(4-methanesulfinylphenyl)methylidene]-2-methyl-1H-inden-3-yl}acetic acid	51.96	23.48
ROSOLIC ACID	Oc1ccc(cc1)C(c1ccc(O)cc1)=C1C=CC(=O)C=C1	4-[bis(4-hydroxyphenyl)methylidene]cyclohexa-2,5-dien-1-one	52	3
THIAMYLAL	[Na+].CCCC(C)C1(CC=C)C(=O)NC([S-])=NC1=O	sodium [4,6-dioxo-5-(pentan-2-yl)-5-(prop-2-en-1-yl)-1,4,5,6-tetrahydropyrimidin-2-yl]sulfanide	52	4.4
ASARININ (-)	C1Oc2ccc(cc2O1)C1OCC2C1COC2c1ccc2OCOc2c1	5-[4-(2H-1,3-benzodioxol-5-yl)-hexahydrofuro[3,4-c]furan-1-yl]-2H-1,3-benzodioxole	52.1	6
METHOMYL	CNC(=O)O\N=C(\C)SC	(Z)-[1-(methylsulfanyl)ethylidene]amino N-methylcarbamate	52.2	0.6
PROMETRYN	CSc1nc(NC(C)C)nc(NC(C)C)n1	6-(methylsulfanyl)-2-N,4-N-bis(propan-2-yl)-1,3,5-triazine-2,4-diamine	52.4	6.5
HEPTACHLOR	ClC1C=CC2C1C1(Cl)C(Cl)=C(Cl)C2(Cl)C1(Cl)Cl	1,5,7,8,9,10,10-heptachlorotricyclo[5.2.1.0^{2,6}]deca-3,8-diene	52.6	5.4
ISOPIMPINELLIN	COc1c2OC(=O)C=Cc2c(OC)c2ccoc12	5,9-dimethoxy-2H-furo[3,2-g]chromen-2-one	52.6	6.4
3-BROMO-7-NITROINDAZOLE	Brc1n[nH]c2c(cccc12)N(=O)=O	3-bromo-7-nitro-1H-indazole	52.9	0.8
PURPUROGALLIN	Oc1cc2C=CC=C(O)C(=O)c2c(O)c1O	2,3,4,6-tetrahydroxy-5H-benzo[7]annulen-5-one	53	36
HAEMATOMMIC ACID, ETHYL ESTER	CCOC(=O)c1c(C)cc(O)c(C=O)c1O	ethyl 3-formyl-2,4-dihydroxy-6-methylbenzoate	53	2.4
CEPHRADINE	CC1=C(N2C(SC1)C(NC(=O)C(N)C1=CCC=CC1)C2=O)C(O)=O	7-[2-amino-2-(cyclohexa-1,4-dien-1-yl)acetamido]-3-methyl-8-oxo-5-thia-1-azabicyclo[4.2.0]oct-2-ene-2-carboxylic acid	53.2	6.03
XANTHYLETIN	CC1(C)Oc2cc3OC(=O)C=Cc3cc2C=C1	8,8-dimethyl-2H,8H-pyrano[3,2-g]chromen-2-one	53.2	0.5
8-CYCLOPENTYLTHEOPHYLLINE	CN1c2[nH]c(nc2C(=O)N(C)C1=O)C1CCCC1	8-cyclopentyl-1,3-dimethyl-2,3,6,9-tetrahydro-1H-purine-2,6-dione	53.3	2
AZITHROMYCIN	CCC1OC(=O)C(C)C(OC2CC(C)(OC)C(O)C(C)O2)C(C)C(OC2OC(C)CC(C2O)N(C)C)C(C)(O)CC(C)CN(C)C(C)C(O)C1(C)O	11-{[4-(dimethylamino)-3-hydroxy-6-methyloxan-2-yl]oxy}-2-ethyl-3,4,10-trihydroxy-13-[(5-hydroxy-4-methoxy-4,6-dimethyloxan-2-yl)oxy]-3,5,6,8,10,12,14-heptamethyl-1-oxa-6-azacyclopentadecan-15-one	53.3	13.3
THIOPENTAL	[Na+].CCCC(C)C1(CC)C(=O)NC([S-])=NC1=O	sodium [5-ethyl-4,6-dioxo-5-(pentan-2-yl)-1,4,5,6-tetrahydropyrimidin-2-yl]sulfanide	53.8	3.3
RIFAXIMIN	COC1C=COC2(C)Oc3c(C2=O)c2c4nc5cc(C)ccn5c4c(NC(=O)C(C)=CC=CC(C)C(O)C(C)C(O)C(C)C(OC(C)=O)C1C)c(O)c2c(O)c3C	2,15,17,36-tetrahydroxy-11-methoxy-3,7,12,14,16,18,22,30-octamethyl-6,23-dioxo-8,37-dioxa-24,27,33-triazahexacyclo[23.10.1.1^{4,7}.0^{5,35}.0^{26,34}.0^{27,32}]heptatriaconta-1(35),2,4,9,19,21,25(36),26(34),28,30,32-undecaen-13-yl acetate	53.8	1
THIOTHIXENE	CN(C)S(=O)(=O)c1ccc2Sc3ccccc3C(=CCCN3CCN(C)CC3)c2c1	N,N-dimethyl-9-[3-(4-methylpiperazin-1-yl)propylidene]-9H-thioxanthene-2-sulfonamide	53.86	0.61
ENROFLOXACIN	CCN1CCN(CC1)c1cc2N(C=C(C(O)=O)C(=O)c2cc1F)C1CC1	1-cyclopropyl-7-(4-ethylpiperazin-1-yl)-6-fluoro-4-oxo-1,4-dihydroquinoline-3-carboxylic acid	53.9	4.1
ASCORBIC ACID	OC[C@H](O)[C@H]1OC(O)=C(O)C1=O	(2R)-2-[(1S)-1,2-dihydroxyethyl]-4,5-dihydroxy-2,3-dihydrofuran-3-one	53.9	12.8
FLUOROURACIL	FC1=CNC(=O)NC1=O	5-fluoro-1,2,3,4-tetrahydropyrimidine-2,4-dione	53.9, 93.2	2.8, 3.1
AZAPERONE	Fc1ccc(cc1)C(=O)CCCN1CCN(CC1)c1ccccn1	1-(4-fluorophenyl)-4-[4-(pyridin-2-yl)piperazin-1-yl]butan-1-one	54	1.8
BENTAZON	CC(C)N1C(=O)c2ccccc2NS1(=O)=O	3-(propan-2-yl)-3,4-dihydro-1H-2$l^{6},1,3-benzothiadiazine-2,2,4-trione	54	4.7
HARMANE	Cc1nccc2c3ccccc3[nH]c12	1-methyl-9H-pyrido[3,4-b]indole	54.1	10.8
EPIGALLOCATECHIN	OC1Cc2c(O)cc(O)cc2OC1c1cc(O)c(O)c(O)c1	2-(3,4,5-trihydroxyphenyl)-3,4-dihydro-2H-1-benzopyran-3,5,7-triol	54.2	2.7
MEDRYSONE	C[C@H]1C[C@H]2[C@@H]3CC[C@H](C(C)=O)[C@@]3(C)C[C@H](O)[C@@H]2[C@@]2(C)CCC(=O)C=C12	(1S,2R,8S,10S,11S,14S,15S,17S)-14-acetyl-17-hydroxy-2,8,15-trimethyltetracyclo[8.7.0.0^{2,7}.0^{11,15}]heptadec-6-en-5-one	54.4	23.3
DEHYDROCHOLIC ACID	C[C@H](CCC(O)=O)[C@H]1CC[C@H]2[C@H]3[C@H](CC(=O)[C@]12C)[C@@]1(C)CCC(=O)C[C@H]1CC3=O	(4R)-4-[(1S,2S,7S,10R,11S,14R,15R)-2,15-dimethyl-5,9,16-trioxotetracyclo[8.7.0.0^{2,7}.0^{11,15}]heptadecan-14-yl]pentanoic acid	54.5	7.3
CLIDINIUM	C[N+]12CCC(CC1)C(C2)OC(=O)C(O)(c1ccccc1)c1ccccc1	3-[(2-hydroxy-2,2-diphenylacetyl)oxy]-1-methyl-1-azabicyclo[2.2.2]octan-1-ium	54.56	36.22
PERGOLIDE MESYLATE	CS(O)(=O)=O.CCCN1CC(CSC)CC2C1Cc1c[nH]c3cccc2c13	4-[(methylsulfanyl)methyl]-6-propyl-6,11-diazatetracyclo[7.6.1.0^{2,7}.0^{12,16}]hexadeca-1(15),9,12(16),13-tetraene; methanesulfonic acid	54.6	11
N-METHYL (-)EPHEDRINE	CC(C(O)c1ccccc1)N(C)C	2-(dimethylamino)-1-phenylpropan-1-ol	55.2	6.9
LANSOPRAZOLE	Cc1c(OCC(F)(F)F)ccnc1CS(=O)c1nc2ccccc2[nH]1	2-({[3-methyl-4-(2,2,2-trifluoroethoxy)pyridin-2-yl]methane}sulfinyl)-1H-1,3-benzodiazole	55.2	4.3
LYCOPODINE	OCl(=O)(=O)=O.CC1CC2CC(=O)C3CCCN4CCCC2C34C1	15-methyl-6-azatetracyclo[8.6.0.0^{1,6}.0^{2,13}]hexadecan-11-one; perchloric acid	55.3	6.5
ARISTOLOCHIC ACID	COc1cccc2c1cc(c1c(cc3OCOc3c21)C(O)=O)N(=O)=O	6-methoxy-9-nitro-14,16-dioxatetracyclo[8.7.0.0^{2,7}.0^{13,17}]heptadeca-1(10),2(7),3,5,8,11,13(17)-heptaene-11-carboxylic acid	55.4	4.1
ALLOPURINOL	O=C1N=CN=C2NNC=C12	1H,2H,4H-pyrazolo[3,4-d]pyrimidin-4-one	55.45	0.07
METHAPYRILENE	Cl.CN(C)CCN(Cc1cccs1)c1ccccn1	N-[2-(dimethylamino)ethyl]-N-(thiophen-2-ylmethyl)pyridin-2-amine hydrochloride	55.5	2.5
DESOXYCORTICOSTERONE ACETATE	CC(=O)OCC(=O)C1CCC2C3CCC4=CC(=O)CCC4(C)C3CCC12C	2-{2,15-dimethyl-5-oxotetracyclo[8.7.0.0^{2,7}.0^{11,15}]heptadec-6-en-14-yl}-2-oxoethyl acetate	55.6	0.6
ACEMETACIN	COc1ccc2n(C(=O)c3ccc(Cl)cc3)c(C)c(CC(=O)OCC(O)=O)c2c1	2-[(2-{1-[(4-chlorophenyl)carbonyl]-5-methoxy-2-methyl-1H-indol-3-yl}acetyl)oxy]acetic acid	55.65	15.74
3-DESMETHYL-5-DESHYDROXYSCLEROIN			55.8	0.5
ISOEUGENITOL	CC1=CC(=O)c2c(O)cc(O)c(C)c2O1	5,7-dihydroxy-2,8-dimethyl-4H-chromen-4-one	55.8	2.7
FLUNARIZINE	Fc1ccc(cc1)C(N1CCN(C\C=C\c2ccccc2)CC1)c1ccc(F)cc1	1-[bis(4-fluorophenyl)methyl]-4-[(2E)-3-phenylprop-2-en-1-yl]piperazine	56	1.4
ENTANDROPHRAGMIN	CCC(C)C(=O)OC1CC2(C)C(OC(=O)CC22OC3(C)OC11C4(C)C(CC(=O)OC)C5(C)CC4(O)C(O)(C5OC(=O)C4(C)OC4C)C(OC(=O)C(C)C)C21O3)c1ccoc1	17-(furan-3-yl)-3,7-dihydroxy-22-(2-methoxy-2-oxoethyl)-2,5,11,18-tetramethyl-20-[(2-methylbutanoyl)oxy]-8-[(2-methylpropanoyl)oxy]-15-oxo-10,12,16,21-tetraoxaheptacyclo[9.9.1.1^{2,5}.0^{1,9}.0^{3,7}.0^{9,13}.0^{13,18}]docosan-6-yl 2,3-dimethyloxirane-2-carboxylate	56	2.8
DIOXYBENZONE	COc1ccc(C(=O)c2ccccc2O)c(O)c1	2-[(2-hydroxyphenyl)carbonyl]-5-methoxyphenol	56.1	5.8
FENTHION	COP(=S)(OC)Oc1ccc(SC)c(C)c1	methyl [3-methyl-4-(methylsulfanyl)phenyl] methoxy(sulfanylidene)phosphonite	56.3	1.1
SULFACHLORPYRIDAZINE	Cc1ccc(NS(=O)(=O)c2ccc(N)cc2)nn1	4-amino-N-(6-methylpyridazin-3-yl)benzene-1-sulfonamide	56.3	6.1
1,3-DIDEACETYL-7-DEACETOXY-7-OXOKHIVORIN	CC1(C)C(O)CC(O)C2(C)C3CCC4(C)C(OC(=O)C5OC45C3(C)C(=O)CC12)c1ccoc1	7-(furan-3-yl)-13,15-dihydroxy-1,8,12,16,16-pentamethyl-3,6-dioxapentacyclo[9.8.0.0^{2,4}.0^{2,8}.0^{12,17}]nonadecane-5,19-dione	56.4	4.2
DICHLORODIPHENYLDICHLOROETHYLENE	ClC(Cl)=C(c1ccc(Cl)cc1)c1ccc(Cl)cc1	1-chloro-4-[2,2-dichloro-1-(4-chlorophenyl)ethenyl]benzene	56.4	2.6
RETUSIN 7-METHYL ETHER			56.4	7.8
3-DEOXY-3beta-HYDROXYANGOLENSIC ACID METHYL ESTER	COC(=O)CC1C(C)(C)C(O)CC2OC34CC(=O)OC(c5ccoc5)C3(C)CCC(C4=C)C12C	methyl 2-[13-(furan-3-yl)-5-hydroxy-6,6,8,12-tetramethyl-17-methylidene-15-oxo-2,14-dioxatetracyclo[7.7.1.0^{1,12}.0^{3,8}]heptadecan-7-yl]acetate	56.5, 64.2	0.5, 5.5
LATHOSTEROL	CC(C)CCCC(C)C1CCC2C3=CCC4CC(O)CCC4(C)C3CCC12C	2,15-dimethyl-14-(6-methylheptan-2-yl)tetracyclo[8.7.0.0^{2,7}.0^{11,15}]heptadec-9-en-5-ol	56.6	5.9
ALDRIN	ClC1=C(Cl)C2(Cl)C3C4CC(C=C4)C3C1(Cl)C2(Cl)Cl	1,8,9,10,11,11-hexachlorotetracyclo[6.2.1.1^{3,6}.0^{2,7}]dodeca-4,9-diene	56.6	0.3
LOVASTATIN	CCC(C)C(=O)OC1CC(C)C=C2C=CC(C)C(CCC3CC(O)CC(=O)O3)C12	8-[2-(4-hydroxy-6-oxooxan-2-yl)ethyl]-3,7-dimethyl-1,2,3,7,8,8a-hexahydronaphthalen-1-yl 2-methylbutanoate	56.7	13.1
ISOGEDUNIN	CC(=O)OC1CC2C(C)(C)C=CC(=O)C2(C)C2CCC3(C)C(OC(=O)C4OC34C12C)c1ccoc1	7-(furan-3-yl)-1,8,12,16,16-pentamethyl-5,13-dioxo-3,6-dioxapentacyclo[9.8.0.0^{2,4}.0^{2,8}.0^{12,17}]nonadec-14-en-19-yl acetate	56.8	1.8
pentachlorophenol	Oc1c(Cl)c(Cl)c(Cl)c(Cl)c1Cl	2,3,4,5,6-pentachlorophenol	56.9	9.2
4-METHYLESCULETIN	CC1=CC(=O)Oc2cc(O)c(O)cc12	6,7-dihydroxy-4-methyl-2H-chromen-2-one	57.1	5
DICYCLOMINE	CCN(CC)CCOC(=O)C1(CCCCC1)C1CCCCC1	2-(diethylamino)ethyl 1-cyclohexylcyclohexane-1-carboxylate	57.1	1.7
HAVANENSIN TRIACETATE			57.2	3.5
GRISEOFULVIN	COc1cc(OC)c(Cl)c2OC3(C(C)CC(=O)C=C3OC)C(=O)c12	7-chloro-2',4,6-trimethoxy-6'-methyl-3H-spiro[1-benzofuran-2,1'-cyclohexan]-2'-ene-3,4'-dione	57.3	14.8
2,3-DIHYDROXY-6,7-DICHLOROQUINOXALINE	Oc1nc2cc(Cl)c(Cl)cc2nc1O	6,7-dichloroquinoxaline-2,3-diol	57.3	2
ALDICARB	CNC(=O)O\N=C\C(C)(C)SC	(E)-[2-methyl-2-(methylsulfanyl)propylidene]amino N-methylcarbamate	57.3	8.3
PEUCENIN	CC(C)=CCc1c(O)cc2OC(C)=CC(=O)c2c1O	5,7-dihydroxy-2-methyl-6-(3-methylbut-2-en-1-yl)-4H-chromen-4-one	57.4	8
6-ACETOXYANGOLENSIC ACID METHYL ESTER			57.5	7.5
3,3'-DIINDOLYLMETHANE	C(c1c[nH]c2ccccc12)c1c[nH]c2ccccc12	3-(1H-indol-3-ylmethyl)-1H-indole	57.5	8.7
LABETALOL	CC(CCc1ccccc1)NCC(O)c1ccc(O)c(c1)C(N)=O	2-hydroxy-5-{1-hydroxy-2-[(4-phenylbutan-2-yl)amino]ethyl}benzamide	57.5	0.4
INDOMETHACIN	COc1ccc2n(C(=O)c3ccc(Cl)cc3)c(C)c(CC(O)=O)c2c1	2-{1-[(4-chlorophenyl)carbonyl]-5-methoxy-2-methyl-1H-indol-3-yl}acetic acid	57.6	3.9
4'-DEMETHYLEPIPODOPHYLLOTOXIN	COc1cc(cc(OC)c1O)C1C2C(COC2=O)C(O)c2cc3OCOc3cc12	16-hydroxy-10-(4-hydroxy-3,5-dimethoxyphenyl)-4,6,13-trioxatetracyclo[7.7.0.0^{3,7}.0^{11,15}]hexadeca-1,3(7),8-trien-12-one	57.9	1.2
SULFAGUANIDINE	NC(N)=NS(=O)(=O)c1ccc(N)cc1	2-[(4-aminobenzene)sulfonyl]guanidine	57.9	21.5
COSMOSIIN	OCC1OC(Oc2cc(O)c3c(c2)oc(cc3=O)-c2ccc(O)cc2)C(O)C(O)C1O	5-hydroxy-2-(4-hydroxyphenyl)-7-{[3,4,5-trihydroxy-6-(hydroxymethyl)oxan-2-yl]oxy}-4H-chromen-4-one	58	24.9
HYDROXYTACRINE	OC(=O)\C=C/C(O)=O.Nc1c2C(O)CCCc2nc2ccccc12	(2Z)-but-2-enedioic acid; 9-amino-1,2,3,4-tetrahydroacridin-1-ol	58.1	8.7
IRIGENIN TRIMETHYL ETHER			58.1	1.2
EXALAMIDE	CCCCCCOc1ccccc1C(N)=O	2-(hexyloxy)benzamide	58.1	10.8
CATECHIN PENTAACETATE	CC(=O)O[C@H]1Cc2c(OC(C)=O)cc(OC(C)=O)cc2O[C@@H]1c1ccc(OC(C)=O)c(OC(C)=O)c1	(2R,3S)-5,7-bis(acetyloxy)-2-[3,4-bis(acetyloxy)phenyl]-3,4-dihydro-2H-1-benzopyran-3-yl acetate	58.1	0.8
CEPHAPIRIN	CC(=O)OCC1=C(N2C(SC1)C(NC(=O)CSc1ccncc1)C2=O)C(O)=O	3-[(acetyloxy)methyl]-8-oxo-7-[2-(pyridin-4-ylsulfanyl)acetamido]-5-thia-1-azabicyclo[4.2.0]oct-2-ene-2-carboxylic acid	58.21	7.21
COLCHICINE	COc1cc2CC[C@H](NC(C)=O)C3=CC(=O)C(OC)=CC=C3c2c(OC)c1OC	N-[(10S)-3,4,5,14-tetramethoxy-13-oxotricyclo[9.5.0.0^{2,7}]hexadeca-1(16),2(7),3,5,11,14-hexaen-10-yl]acetamide	58.4	47
NITROFURANTOIN	O=C1CN(\N=C\c2ccc(o2)N(=O)=O)C(=O)N1	1-[(E)-[(5-nitrofuran-2-yl)methylidene]amino]imidazolidine-2,4-dione	58.4	4.8
BIXIN	COC(=O)\C=C\C(C)=C\C=C\C(C)=C\C=C\C=C(C)\C=C\C=C(C)\C=C\C(O)=O	(2E,4E,6E,8E,10E,12E,14E,16E,18E)-20-methoxy-4,8,13,17-tetramethyl-20-oxoicosa-2,4,6,8,10,12,14,16,18-nonaenoic acid	58.5	2.2
13-METHYL-4,4-BISNOR-8,11,13-PODOCARPATRIEN-3-ONE			58.5	5.1
ATRANORIN	COC(=O)c1c(C)cc(OC(=O)c2c(C)cc(O)c(C=O)c2O)c(C)c1O	methyl 4-[(3-formyl-2,4-dihydroxy-6-methylphenyl)carbonyloxy]-2-hydroxy-3,6-dimethylbenzoate	58.5	2.1
CONIFERYL ALCOHOL	OC\C=C\c1ccc(O)c(O)c1	4-[(1E)-3-hydroxyprop-1-en-1-yl]benzene-1,2-diol	58.5	0.4
CLOVANEDIOL DIACETATE			58.7	1.6
ANABASINE	Cl.C1CCC(NC1)c1cccnc1	3-(piperidin-2-yl)pyridine hydrochloride	58.7	8
GANGLEOIDIN ACETATE			58.7	11.1
PIMPINELLIN	COc1c(OC)c2occc2c2OC(=O)C=Cc12	5,6-dimethoxy-2H-furo[2,3-h]chromen-2-one	58.7	36.6
CORTISONE	CC12CC(=O)C3C(CCC4=CC(=O)CCC34C)C1CCC2(O)C(=O)CO	14-hydroxy-14-(2-hydroxyacetyl)-2,15-dimethyltetracyclo[8.7.0.0^{2,7}.0^{11,15}]heptadec-6-ene-5,17-dione	58.9	2.5
CINNARAZINE	C(\C=C\N1CCN(CC1)C(c1ccccc1)c1ccccc1)c1ccccc1	1-(diphenylmethyl)-4-[(1E)-3-phenylprop-1-en-1-yl]piperazine	59	4.5
TETRAHYDROPALMATINE	COc1cc2CCN3Cc4c(CC3c2cc1OC)ccc(OC)c4OC	3,4,10,11-tetramethoxy-7,8,12b,13-tetrahydro-5H-6000000-azatetraphene	59	1.4
CHLORZOXAZONE	Clc1ccc2OC(=O)Nc2c1	5-chloro-2,3-dihydro-1,3-benzoxazol-2-one	59	7.06
BITHIONOL	Oc1c(Cl)cc(Cl)cc1Sc1cc(Cl)cc(Cl)c1O	2,4-dichloro-6-[(3,5-dichloro-2-hydroxyphenyl)sulfanyl]phenol	59.07	8.43
AJMALINE	CCC1C2CC3C4N(C)c5ccccc5C44CC(C2C4O)N3C1O	13-ethyl-8-methyl-8,15-diazahexacyclo[14.2.1.0^{1,9}.0^{2,7}.0^{10,15}.0^{12,17}]nonadeca-2,4,6-triene-14,18-diol	59.08	53.33
ALPRENOLOL	Cl.CC(C)NCC(O)COc1ccccc1CC=C	{2-hydroxy-3-[2-(prop-2-en-1-yl)phenoxy]propyl}(propan-2-yl)amine hydrochloride	59.1	2.8
2',4'-DIHYDROXYCHALCONE 4'-GLUCOSIDE	OCC1OC(Oc2ccc(C(=O)\C=C\c3ccccc3)c(O)c2)C(O)C(O)C1O	(2E)-1-(2-hydroxy-4-{[3,4,5-trihydroxy-6-(hydroxymethyl)oxan-2-yl]oxy}phenyl)-3-phenylprop-2-en-1-one	59.1	4.4
ACONITINE	CCN1CC2(COC)C3C(OC)C4C1C3(C1CC3(O)C(OC(=O)c5ccccc5)C1C4(OC(C)=O)C(O)C3OC)C(CC2O)OC	8-(acetyloxy)-11-ethyl-5,7,14-trihydroxy-6,16,18-trimethoxy-13-(methoxymethyl)-11-azahexacyclo[7.7.2.1^{2,5}.0^{1,10}.0^{3,8}.0^{13,17}]nonadecan-4-yl benzoate	59.24	38.45
HERNIARIN	COc1ccc2C=CC(=O)Oc2c1	7-methoxy-2H-chromen-2-one	59.3	1.7
AMBROXOL	Cl.Nc1c(Br)cc(Br)cc1CNC1CCC(O)CC1	4-{[(2-amino-3,5-dibromophenyl)methyl]amino}cyclohexan-1-ol hydrochloride	59.3	3.6
CHOLIC ACID	CC(CCC(O)=O)C1CCC2C3C(O)CC4CC(O)CCC4(C)C3CC(O)C12C	4-{5,9,16-trihydroxy-2,15-dimethyltetracyclo[8.7.0.0^{2,7}.0^{11,15}]heptadecan-14-yl}pentanoic acid	59.4	0.7
METHYL 7-DESOXYPURPUROGALLIN-7-CARBOXYLATE TRIMETHYL ETHER			59.4	2.3
NORETHYNODREL	C[C@]12CC[C@H]3[C@@H](CCC4=C3CCC(=O)C4)[C@@H]1CC[C@@]2(O)C#C	(1S,10R,11S,14R,15S)-14-ethynyl-14-hydroxy-15-methyltetracyclo[8.7.0.0^{2,7}.0^{11,15}]heptadec-2(7)-en-5-one	59.5	1.28
p-HYDROXYCINNAMALDEHYDE	Oc1ccc(cc1)\C=C/C=O	(2Z)-3-(4-hydroxyphenyl)prop-2-enal	59.5	10.8
GANGALEOIDIN	COC(=O)c1c(C)c2Oc3c(Cl)c(O)c(Cl)c(C)c3C(=O)Oc2cc1OC	methyl 13,15-dichloro-14-hydroxy-6-methoxy-4,12-dimethyl-10-oxo-2,9-dioxatricyclo[9.4.0.0^{3,8}]pentadeca-1(15),3(8),4,6,11,13-hexaene-5-carboxylate	59.5	4.5
DIBUTYL PHTHALATE	CCCCOC(=O)c1ccccc1C(=O)OCCCC	1,2-dibutyl benzene-1,2-dicarboxylate	59.5	6.5
HAVANENSIN			59.6	3
BENZYL ISOTHIOCYANATE	S=C=NCc1ccccc1	(isothiocyanatomethyl)benzene	59.6	2.7
HELENINE	CC1CCCC2(C)CC3OC(=O)C(=C)C3C=C12	5,8a-dimethyl-3-methylidene-2H,3H,3aH,5H,6H,7H,8H,8aH,9H,9aH-naphtho[2,3-b]furan-2-one	59.8	0.2
PHENOXYBENZAMINE	Cl.CC(COc1ccccc1)N(CCCl)Cc1ccccc1	benzyl(2-chloroethyl)(1-phenoxypropan-2-yl)amine hydrochloride	59.9	7.4
EDOXUDINE	CCC1=CN(C2OCC(O)C2CO)C(=O)N=C1O	5-ethyl-4-hydroxy-1-[4-hydroxy-3-(hydroxymethyl)oxolan-2-yl]-1,2-dihydropyrimidin-2-one	59.9	2.8
CHLOROQUINE	CCN(CC)CCCC(C)Nc1ccnc2cc(Cl)ccc12	{4-[(7-chloroquinolin-4-yl)amino]pentyl}diethylamine	60.11	19.61
TETROQUINONE	OC1=C(O)C(=O)C(O)=C(O)C1=O	2,3,5,6-tetrahydroxycyclohexa-2,5-diene-1,4-dione	60.2	0.8
ADENOSINE PHOSPHATE	Nc1ncnc2n(cnc12)C1OC(COP(O)(O)=O)C(O)C1O	{[5-(6-amino-9H-purin-9-yl)-3,4-dihydroxyoxolan-2-yl]methoxy}phosphonic acid	60.22	33.53
EPICATECHIN PENTAACETATE	CC(=O)O[C@@H]1Cc2c(OC(C)=O)cc(OC(C)=O)cc2O[C@@H]1c1ccc(OC(C)=O)c(OC(C)=O)c1	(2R,3R)-5,7-bis(acetyloxy)-2-[3,4-bis(acetyloxy)phenyl]-3,4-dihydro-2H-1-benzopyran-3-yl acetate	60.3	0
HUMULENE (alpha)	CC1=CCC(C)(C)C=CCC(C)=CCC1	2,6,6,9-tetramethylcycloundeca-1,4,8-triene	60.3	1.7
3,7-dihydroxyflavone	Oc1ccc2C(=O)C(O)=C(Oc2c1)c1ccccc1	3,7-dihydroxy-2-phenyl-4H-chromen-4-one	60.4	8.3
SENECRASSIDIOL 6-ACETATE	CC(=O)OC1CCC2(O)CC1(C)CCC1C2CC1(C)C	1-hydroxy-4,4,8-trimethyltricyclo[6.3.1.0^{2,5}]dodecan-9-yl acetate	60.4	5.9
LACTULOSE	OC[C@H]1O[C@](O)(CO)[C@@H](O)[C@@H]1O[C@@H]1O[C@H](CO)[C@H](O)[C@H](O)[C@H]1O	(2S,3R,4S,5R,6R)-2-{[(2R,3S,4S,5R)-4,5-dihydroxy-2,5-bis(hydroxymethyl)oxolan-3-yl]oxy}-6-(hydroxymethyl)oxane-3,4,5-triol	60.5	4.3
CARYOPHYLLENYL ACETATE	CC(=O)OC1CCC(=C)C2CC(C)(C)C2CC=C1C	4,11,11-trimethyl-8-methylidenebicyclo[7.2.0]undec-3-en-5-yl acetate	60.6	0.3
HYDROFLUMETHIAZIDE	NS(=O)(=O)c1cc2c(NCNS2(=O)=O)cc1C(F)(F)F	1,1-dioxo-6-(trifluoromethyl)-3,4-dihydro-2H-1$l^{6},2,4-benzothiadiazine-7-sulfonamide	60.6	3.2
ISOKOBUSONE	CC1(C)CC2[C@H]1CCC(=C)[C@H](O)CCC2=O	(5R,9R)-5-hydroxy-10,10-dimethyl-6-methylidenebicyclo[7.2.0]undecan-2-one	60.8	13.4	2.6	0.6
VINPOCETINE	CCOC(=O)C1=CC2(CC)CCCN3CCc4c(C23)n1c1ccccc41	ethyl 15-ethyl-1,11-diazapentacyclo[9.6.2.0^{2,7}.0^{8,18}.0^{15,19}]nonadeca-2(7),3,5,8(18),16-pentaene-17-carboxylate	60.9	8.2
ALLANTOIN	NC(=O)NC1NC(=O)NC1=O	(2,5-dioxoimidazolidin-4-yl)urea	60.9	1.8
S,S,S,-TRIBUTYLPHOSPHOROTRITHIOATE	CCCCSP(=O)(SCCCC)SCCCC	1-{[bis(butylsulfanyl)phosphoryl]sulfanyl}butane	61	12.9
SEMUSTINE	CC1CCC(CC1)NC(=O)N(CCCl)N=O	3-(2-chloroethyl)-1-(4-methylcyclohexyl)-3-nitrosourea	61	19.8
FISSINOLIDE	COC(=O)CC1C(C)(C)C(OC(C)=O)C2CC3=C4CC(=O)OC(c5ccoc5)C4(C)CCC3C1(C)C2=O	methyl 2-[14-(acetyloxy)-6-(furan-3-yl)-1,5,15,15-tetramethyl-8,17-dioxo-7-oxatetracyclo[11.3.1.0^{2,11}.0^{5,10}]heptadec-10-en-16-yl]acetate	61	5.7
PROMETHAZINE	Cl.CC(CN1c2ccccc2Sc2ccccc12)N(C)C	dimethyl[1-(10H-phenothiazin-10-yl)propan-2-yl]amine hydrochloride	61.1	5.7
DIURON	CN(C)C(=O)Nc1ccc(Cl)c(Cl)c1	1-(3,4-dichlorophenyl)-3,3-dimethylurea	61.1	0.6
COUMARIN	O=C1Oc2ccccc2C=C1	2H-chromen-2-one	61.1	11.1
CHLORPYRIFOS	CCOP(=S)(OCC)Oc1nc(Cl)c(Cl)cc1Cl	ethyl (3,5,6-trichloropyridin-2-yl) ethoxy(sulfanylidene)phosphonite	61.1	2.1
NAFRONYL OXALATE	OC(=O)C(O)=O.CCN(CC)CCOC(=O)C(CC1CCCO1)Cc1cccc2ccccc12	2-(diethylamino)ethyl 3-(naphthalen-1-yl)-2-(oxolan-2-ylmethyl)propanoate; oxalic acid	61.2	9.8
2,4-DICHLOROPHENOXYACETIC ACID, ISOOCTYL ESTER	CCCCCCC(C)OC(=O)COc1ccc(Cl)cc1Cl	octan-2-yl 2-(2,4-dichlorophenoxy)acetate	61.3	20.2
NORFLOXACIN	CCN1C=C(C(O)=O)C(=O)c2cc(F)c(cc12)N1CCNCC1	1-ethyl-6-fluoro-4-oxo-7-(piperazin-1-yl)-1,4-dihydroquinoline-3-carboxylic acid	61.4	5.55
5alpha-ANDROSTAN-3,17-DIONE	CC12CCC3C(CCC4CC(=O)CCC34C)C1CCC2=O	2,15-dimethyltetracyclo[8.7.0.0^{2,7}.0^{11,15}]heptadecane-5,14-dione	61.4	13.8
DESMETHYLDIHYDROCAPSAICIN	CCCCCCCCC(=O)NCc1ccc(O)c(OC)c1	N-[(4-hydroxy-3-methoxyphenyl)methyl]nonanamide	61.5	8
APOTOXICAROL			61.6	13.4
ASARYLALDEHYDE	COc1cc(OC)c(C=O)cc1OC	2,4,5-trimethoxybenzaldehyde	61.7	1.1
EVOXINE	COc1c(OCC(O)C(C)(C)O)ccc2c(OC)c3ccoc3nc12	1-({4,8-dimethoxyfuro[2,3-b]quinolin-7-yl}oxy)-3-methylbutane-2,3-diol	61.8	5
PIOGLITAZONE HYDROCHLORIDE	Cl.CCc1ccc(CCOc2ccc(CC3SC(=O)NC3=O)cc2)nc1	5-({4-[2-(5-ethylpyridin-2-yl)ethoxy]phenyl}methyl)-1,3-thiazolidine-2,4-dione hydrochloride	61.9	4.3
CADAVERINE	NCCCN.OC(C(O)C(O)=O)C(O)=O	2,3-dihydroxybutanedioic acid; propane-1,3-diamine	62	5.5
ESTRADIOL	C[C@]12CC[C@H]3[C@@H](CCc4cc(O)ccc34)[C@@H]1CC[C@@H]2O	(1S,10R,11S,14S,15S)-15-methyltetracyclo[8.7.0.0^{2,7}.0^{11,15}]heptadeca-2,4,6-triene-5,14-diol	62	2.1
KETANSERIN	Fc1ccc(cc1)C(=O)C1CCN(CCN2C(=O)Nc3ccccc3C2=O)CC1	3-(2-{4-[(4-fluorophenyl)carbonyl]piperidin-1-yl}ethyl)-1,2,3,4-tetrahydroquinazoline-2,4-dione	62	11.3
ESCULETIN	Oc1cc2OC(=O)C=Cc2cc1O	6,7-dihydroxy-2H-chromen-2-one	62	12.4
DIENESTROL	C\C=C(c1ccc(O)cc1)\C(c1ccc(O)cc1)=C\C	4-[(2E,4E)-4-(4-hydroxyphenyl)hexa-2,4-dien-3-yl]phenol	62.1	3.4
PINACIDIL	CC(N\C(Nc1ccncc1)=N/C#N)C(C)(C)C	2-cyano-1-(3,3-dimethylbutan-2-yl)-3-(pyridin-4-yl)guanidine	62.1	9.3
FLUNIXIN MEGLUMINE	CNCC(O)C(O)C(O)C(O)CO.Cc1c(Nc2ncccc2C(O)=O)cccc1C(F)(F)F	2-{[2-methyl-3-(trifluoromethyl)phenyl]amino}pyridine-3-carboxylic acid; 6-(methylamino)hexane-1,2,3,4,5-pentol	62.2	8.5
DEXPROPRANOLOL	CC(C)NC[C@@H](O)COc1cccc2ccccc12	[(2R)-2-hydroxy-3-(naphthalen-1-yloxy)propyl](propan-2-yl)amine	62.2	6.41
CARBINOXAMINE	CN(C)CCOC(c1ccc(Cl)cc1)c1ccccn1	{2-[(4-chlorophenyl)(pyridin-2-yl)methoxy]ethyl}dimethylamine	62.3	0.51
KYNURENINE	NC(CC(=O)c1ccccc1N)C(O)=O	2-amino-4-(2-aminophenyl)-4-oxobutanoic acid	62.3	8.2
NOREPINEPHRINE	NC[C@H](O)c1ccc(O)c(O)c1	4-[(1R)-2-amino-1-hydroxyethyl]benzene-1,2-diol	62.4	6.4
BENZANTHRONE	O=C1c2ccccc2-c2cccc3cccc1c23	tetracyclo[7.7.1.0^{2,7}.0^{13,17}]heptadeca-1(16),2,4,6,9,11,13(17),14-octaen-8-one	62.4	11.3
L-BUTHIONINE SULFOXIMINE	CCCCS(=N)(=O)CCC(N)C(O)=O	2-amino-4-[butane-1-(imino)sulfinyl]butanoic acid	62.4	5.3
NEROL	CC(C)=CCC\C(C)=C\CO	(2E)-3,7-dimethylocta-2,6-dien-1-ol	62.5	16.2
IRBESARTAN	CCCCC1=NC2(CCCC2)C(=O)N1Cc1ccc(cc1)-c1ccccc1-c1nnn[nH]1	2-butyl-3-({4-[2-(1H-1,2,3,4-tetrazol-5-yl)phenyl]phenyl}methyl)-1,3-diazaspiro[4.4]non-1-en-4-one	62.5	21.9
QUINIDINE GLUCONATE	OCC(O)C(O)C(O)C(O)C(O)=O.COc1ccc2nccc(C(O)C3CC4CCN3CC4C=C)c2c1	2,3,4,5,6-pentahydroxyhexanoic acid; {5-ethenyl-1-azabicyclo[2.2.2]octan-2-yl}(6-methoxyquinolin-4-yl)methanol	62.6	4.29
PENTETRAZOL	C1CCc2nnnn2CC1	5H,6H,7H,8H,9H-[1,2,3,4]tetrazolo[1,5-a]azepine	62.7	9.2
VALPROATE	[Na+].CCCC(CCC)C([O-])=O	sodium 2-propylpentanoate	62.78	10.71
DIHYDROFISSINOLIDE			62.8	4.9
SALSOLIDINE	COc1cc2CCNC(C)c2cc1OC	6,7-dimethoxy-1-methyl-1,2,3,4-tetrahydroisoquinoline	62.8	0.4
PEUCEDANIN	COc1c(oc2cc3OC(=O)C=Cc3cc12)C(C)C	6-methoxy-7-(propan-2-yl)-2H-furo[3,2-g]chromen-2-one	62.9	1.2
CAPTOPRIL	CC(CS)C(=O)N1CCCC1C(O)=O	1-(2-methyl-3-sulfanylpropanoyl)pyrrolidine-2-carboxylic acid	63.04	48.23
AMINOPTERIN	Nc1nc(N)c2nc(CNc3ccc(cc3)C(=O)NC(CCC(O)=O)C(O)=O)cnc2n1	2-[(4-{[(2,4-diaminopteridin-6-yl)methyl]amino}phenyl)formamido]pentanedioic acid	63.29	18.8
CHLOROTRIANISENE	COc1ccc(cc1)C(Cl)=C(c1ccc(OC)cc1)c1ccc(OC)cc1	1-[1-chloro-2,2-bis(4-methoxyphenyl)ethenyl]-4-methoxybenzene	63.31	13.15
2,4,5-TRICHLOROPHENOXYACETIC ACID	OC(=O)COc1cc(Cl)c(Cl)cc1Cl	2-(2,4,5-trichlorophenoxy)acetic acid	63.4	12.8
8,2'-DIMETHOXYFLAVONE			63.4	2.1
ISOXSUPRINE	CC(COc1ccccc1)NC(C)C(O)c1ccc(O)cc1	4-{1-hydroxy-2-[(1-phenoxypropan-2-yl)amino]propyl}phenol	63.4	5.5
PROPAZINE	CC(C)Nc1nc(Cl)nc(NC(C)C)n1	6-chloro-2-N,4-N-bis(propan-2-yl)-1,3,5-triazine-2,4-diamine	63.6	1.9
CHOLEST-5-EN-3-ONE	CC(C)CCCC(C)C1CCC2C3CC=C4CC(=O)CCC4(C)C3CCC12C	2,15-dimethyl-14-(6-methylheptan-2-yl)tetracyclo[8.7.0.0^{2,7}.0^{11,15}]heptadec-7-en-5-one	63.7	2.8
GLUTAMINE	N[C@@H](CCC(N)=O)C(O)=O	(2S)-2-amino-4-carbamoylbutanoic acid	63.7	8.5
GLYBURIDE	COc1ccc(Cl)cc1C(=O)NCCc1ccc(cc1)S(=O)(=O)NC(=O)NC1CCCCC1	5-chloro-N-[2-(4-{[(cyclohexylcarbamoyl)amino]sulfonyl}phenyl)ethyl]-2-methoxybenzamide	63.8	7.9
AVOCATIN B			63.8	18.1
TRIFLURALIN	CCCN(CCC)c1c(cc(cc1N(=O)=O)C(F)(F)F)N(=O)=O	2,6-dinitro-N,N-dipropyl-4-(trifluoromethyl)aniline	63.8	5.7
RIFAMPIN	COC1C=COC2(C)Oc3c(C2=O)c2c(O)c(\C=N/N4CCN(C)CC4)c(NC(=O)C(C)=CC=CC(C)C(O)C(C)C(O)C(C)C(OC(C)=O)C1C)c(O)c2c(O)c3C	2,15,17,27,29-pentahydroxy-11-methoxy-3,7,12,14,16,18,22-heptamethyl-26-[N-(4-methylpiperazin-1-yl)carboximidoyl]-6,23-dioxo-8,30-dioxa-24-azatetracyclo[23.3.1.1^{4,7}.0^{5,28}]triaconta-1(28),2,4,9,19,21,25(29),26-octaen-13-yl acetate	63.8	0.9
DIBUCAINE	CCCCOc1cc(C(=O)NCCN(CC)CC)c2ccccc2n1	2-butoxy-N-[2-(diethylamino)ethyl]quinoline-4-carboxamide	63.8	2.1
GEDUNOL	CC(=O)OC1CC2C(C)(C)C(O)C=CC2(C)C2CCC3(C)C(OC(=O)C4OC34C12C)c1ccoc1	7-(furan-3-yl)-15-hydroxy-1,8,12,16,16-pentamethyl-5-oxo-3,6-dioxapentacyclo[9.8.0.0^{2,4}.0^{2,8}.0^{12,17}]nonadec-13-en-19-yl acetate	63.8	1.4
BENDIOCARB	CNC(=O)Oc1cccc2OC(C)(C)Oc12	2,2-dimethyl-2H-1,3-benzodioxol-4-yl N-methylcarbamate	63.9	8.4
CINEOLE	CC12CCC(CC1)C(C)(C)O2	1,3,3-trimethyl-2-oxabicyclo[2.2.2]octane	64	11
3-ISOBUTYL-1-METHYLXANTHINE (IBMX)	CC(C)CN1c2[nH]cnc2C(=O)N(C)C1=O	1-methyl-3-(2-methylpropyl)-2,3,6,9-tetrahydro-1H-purine-2,6-dione	69.7	0.5
ISOBUTYLMETHYLXANTHINE	CC(C)CN1c2nc[nH]c2C(=O)N(C)C1=O	1-methyl-3-(2-methylpropyl)-2,3,6,7-tetrahydro-1H-purine-2,6-dione	64.1	3.6
ALCLOMETAZONE DIPROPIONATE	CCC(=O)OCC(=O)C1(OC(=O)CC)C(C)CC2C3C(Cl)CC4=CC(=O)C=CC4(C)C3C(O)CC12C	2-[9-chloro-17-hydroxy-2,13,15-trimethyl-5-oxo-14-(propanoyloxy)tetracyclo[8.7.0.0^{2,7}.0^{11,15}]heptadeca-3,6-dien-14-yl]-2-oxoethyl propanoate	64.1	1.2
RAMELTEON	CCC(=O)NCCC1CCc2ccc3OCCc3c12	N-(2-{1H,2H,6H,7H,8H-indeno[5,4-b]furan-8-yl}ethyl)propanamide	64.1	12.5
MARMESIN ACETATE	CC(=O)OC(C)(C)C1Cc2cc3ccc(=O)oc3cc2O1	2-{7-oxo-2H,3H,7H-furo[3,2-g]chromen-2-yl}propan-2-yl acetate	64.2	0.4
FUSIDIC ACID	C[C@@H]1[C@H](O)CC[C@@]2(C)[C@H]1CC[C@@]1(C)[C@H]2[C@H](O)C[C@@H]2[C@]1(C)C[C@H](OC(C)=O)\C2=C(\CCC=C(C)C)C(O)=O	2-[(1S,2S,5R,6S,7S,10S,11S,13S,14Z,15R,17R)-13-(acetyloxy)-5,17-dihydroxy-2,6,10,11-tetramethyltetracyclo[8.7.0.0^{2,7}.0^{11,15}]heptadecan-14-ylidene]-6-methylhept-5-enoic acid	64.2	7.5
CEFAMANDOLE NAFATE	Cn1nnnc1SCC1=C(N2[C@H](SC1)[C@H](NC(=O)[C@H](O)c1ccccc1)C2=O)C(O)=O	(6R,7R)-7-[(2R)-2-hydroxy-2-phenylacetamido]-3-{[(1-methyl-1H-1,2,3,4-tetrazol-5-yl)sulfanyl]methyl}-8-oxo-5-thia-1-azabicyclo[4.2.0]oct-2-ene-2-carboxylic acid	64.3	0.3
RHAMNETIN	COc1cc(O)c2C(=O)C(O)=C(Oc2c1)c1ccc(O)c(O)c1	2-(3,4-dihydroxyphenyl)-3,5-dihydroxy-7-methoxy-4H-chromen-4-one	64.4	0.8
CHLOROGENIC ACID	OC1CC(O)(CC(OC(=O)\C=C\c2ccc(O)c(O)c2)C1O)C(O)=O	3-{[(2E)-3-(3,4-dihydroxyphenyl)prop-2-enoyl]oxy}-1,4,5-trihydroxycyclohexane-1-carboxylic acid	64.5	9.8
DEOXYKHIVORIN	CC(=O)OC1CC(OC(C)=O)C2(C)C(CC(OC(C)=O)C3(C)C2CCC2(C)C(OC(=O)C=C32)c2ccoc2)C1(C)C	14,18-bis(acetyloxy)-6-(furan-3-yl)-1,7,11,15,15-pentamethyl-4-oxo-5-oxatetracyclo[8.8.0.0^{2,7}.0^{11,16}]octadec-2-en-12-yl acetate	64.6	2.2
ALACHLOR	CCc1cccc(CC)c1N(COC)C(=O)CCl	2-chloro-N-(2,6-diethylphenyl)-N-(methoxymethyl)acetamide	64.6	2
NYLIDRIN	CC(CCc1ccccc1)NC(C)C(O)c1ccc(O)cc1	4-{1-hydroxy-2-[(4-phenylbutan-2-yl)amino]propyl}phenol	64.6	14.58
PANTOPRAZOLE	COc1ccnc(CS(=O)c2nc3cc(OC(F)F)ccc3[nH]2)c1OC	5-(difluoromethoxy)-2-{[(3,4-dimethoxypyridin-2-yl)methane]sulfinyl}-1H-1,3-benzodiazole	64.7	1.2
CITRININ	CC1OC=C2C(O)=C(C(O)=O)C(=O)C(C)=C2C1C	8-hydroxy-3,4,5-trimethyl-6-oxo-4,6-dihydro-3H-2-benzopyran-7-carboxylic acid	64.7	16.3
adenosine	Nc1ncnc2n(cnc12)[C@@H]1O[C@H](CO)[C@@H](O)[C@H]1O	(2R,3R,4S,5R)-2-(6-amino-9H-purin-9-yl)-5-(hydroxymethyl)oxolane-3,4-diol	100.41, 64.74	1.06, 0.88
OXYMETAZOLINE	Cl.Cc1cc(c(O)c(C)c1CC1=NCCN1)C(C)(C)C	6-tert-butyl-3-(4,5-dihydro-1H-imidazol-2-ylmethyl)-2,4-dimethylphenol hydrochloride	64.8	11.49
BUTAMBEN	CCCCOC(=O)c1ccc(N)cc1	butyl 4-aminobenzoate	64.86	2.68
XANTHONE	O=C1c2ccccc2Oc2ccccc12	9H-xanthen-9-one	65	1.7
BISANHYDRORUTILANTINONE			65	7.8
ESTRADIOL DIACETATE	CC(=O)OC1CCC2C3CCc4cc(OC(C)=O)ccc4C3CCC12C	5-(acetyloxy)-15-methyltetracyclo[8.7.0.0^{2,7}.0^{11,15}]heptadeca-2,4,6-trien-14-yl acetate	65	7.5
3-METHYLORSELLINIC ACID	Cc1cc(O)c(C)c(O)c1C(O)=O	2,4-dihydroxy-3,6-dimethylbenzoic acid	65.1	7.6
ELLAGIC ACID	Oc1cc2C(=O)Oc3c(O)c(O)cc4C(=O)Oc(c1O)c2-c34	6,7,13,14-tetrahydroxy-2,9-dioxatetracyclo[6.6.2.0^{4,16}.0^{11,15}]hexadeca-1(14),4(16),5,7,11(15),12-hexaene-3,10-dione	65.1	2.3
TRIFLURIDINE	OCC1OC(CC1O)n1cc(c(=O)[nH]c1=O)C(F)(F)F	1-[4-hydroxy-5-(hydroxymethyl)oxolan-2-yl]-5-(trifluoromethyl)-1,2,3,4-tetrahydropyrimidine-2,4-dione	65.2	16.4
4-NONYLPHENOL	CCCCCCCCCc1ccc(O)cc1	4-nonylphenol	65.2	2.7
VIOLASTYRENE	COc1cc(C\C=C\c2ccccc2)c(OC)cc1O	2,5-dimethoxy-4-[(2E)-3-phenylprop-2-en-1-yl]phenol	65.3	2.9
ACACETIN DIACETATE			65.4	0.6
CEFAMANDOLE	[Na+].Cn1nnnc1SCC1=C(N2C(SC1)C(NC(=O)C(O)c1ccccc1)C2=O)C([O-])=O	sodium 7-(2-hydroxy-2-phenylacetamido)-3-{[(1-methyl-1H-1,2,3,4-tetrazol-5-yl)sulfanyl]methyl}-8-oxo-5-thia-1-azabicyclo[4.2.0]oct-2-ene-2-carboxylate	65.4	5.5
1,2-DIMETHYLHYDRAZINE	Cl.Cl.CNNC	1,2-dimethylhydrazine dihydrochloride	65.5	2.3
DICHLOBENIL	Clc1cccc(Cl)c1C#N	2,6-dichlorobenzonitrile	65.6	6.6
ANGOLENSIN (R)	COc1ccc(cc1)C(C)C(=O)c1ccc(O)cc1O	1-(2,4-dihydroxyphenyl)-2-(4-methoxyphenyl)propan-1-one	65.6	1.6
EUPARIN	CC(=C)c1cc2cc(C(C)=O)c(O)cc2o1	1-[6-hydroxy-2-(prop-1-en-2-yl)-1-benzofuran-5-yl]ethan-1-one	65.7	2.3
CAFESTOL ACETATE	CC(=O)OCC1(O)CC23CC1CCC2C1(C)CCc2occc2C1CC3	{17-hydroxy-12-methyl-8-oxapentacyclo[14.2.1.0^{1,13}.0^{4,12}.0^{5,9}]nonadeca-5(9),6-dien-17-yl}methyl acetate	65.7	5.9
CHOLINE CHLORIDE	[ClH-].C[N+](C)(C)CCO	(2-hydroxyethyl)trimethylazanium $l^{3}-chloridyl	65.8	13.6
2,4-DICHLOROPHENOXYBUTYRIC ACID	OC(=O)CCCOc1ccc(Cl)cc1Cl	4-(2,4-dichlorophenoxy)butanoic acid	65.8	3.5
7-DEACETOXY-7-OXOKHIVORIN	CC(=O)OC1CC(OC(C)=O)C2(C)C3CCC4(C)C(OC(=O)C5OC45C3(C)C(=O)CC2C1(C)C)c1ccoc1	15-(acetyloxy)-7-(furan-3-yl)-1,8,12,16,16-pentamethyl-5,19-dioxo-3,6-dioxapentacyclo[9.8.0.0^{2,4}.0^{2,8}.0^{12,17}]nonadecan-13-yl acetate	65.8	5.2
METOLACHLOR	CCc1cccc(C)c1N(C(C)COC)C(=O)CCl	2-chloro-N-(2-ethyl-6-methylphenyl)-N-(1-methoxypropan-2-yl)acetamide	65.9	4.2
LAGOCHILIN	CC1CCC2C(C)(CO)C(O)CCC2(C)C11CCC(CO)(CCO)O1	5'-(2-hydroxyethyl)-5,5'-bis(hydroxymethyl)-2,5,8a-trimethyl-octahydro-2H-spiro[naphthalene-1,2'-oxolane]-6-ol	65.9	4.8
DACTHAL	COC(=O)c1c(Cl)c(Cl)c(C(=O)OC)c(Cl)c1Cl	1,4-dimethyl 2,3,5,6-tetrachlorobenzene-1,4-dicarboxylate	66	3.9
CARMINIC ACID	Cc1c(C(O)=O)c(O)cc2C(=O)c3c(O)c(O)c(OC4OC(CO)C(O)C(O)C4O)c(O)c3C(=O)c12	3,5,6,8-tetrahydroxy-1-methyl-9,10-dioxo-7-{[3,4,5-trihydroxy-6-(hydroxymethyl)oxan-2-yl]oxy}-9,10-dihydroanthracene-2-carboxylic acid	66	4.8
LOBELINE	CN1C(CC(O)c2ccccc2)CCCC1CC(=O)c1ccccc1	2-[6-(2-hydroxy-2-phenylethyl)-1-methylpiperidin-2-yl]-1-phenylethan-1-one	66.1	5.9
N-METHYLANTHRANILIC ACID	CNc1ccccc1C(O)=O	2-(methylamino)benzoic acid	66.1	10.9
CHLORAMPHENICOL HEMISUCCINATE	OC(C(COC(=O)CCC(O)=O)NC(=O)C(Cl)Cl)c1ccc(cc1)N(=O)=O	4-[2-(2,2-dichloroacetamido)-3-hydroxy-3-(4-nitrophenyl)propoxy]-4-oxobutanoic acid	66.2, 80.05	35.81, 12.34
DIHYDROERGOTAMINE MESYLATE	CS(O)(=O)=O.CN1C[C@@H](C[C@H]2[C@H]1Cc1c[nH]c3cccc2c13)C(=O)N[C@]1(C)O[C@@]2(O)[C@@H]3CCCN3C(=O)[C@H](Cc3ccccc3)N2C1=O	(2R,4R,7R)-N-[(1S,2S,4R,7S)-7-benzyl-2-hydroxy-4-methyl-5,8-dioxo-3-oxa-6,9-diazatricyclo[7.3.0.0^{2,6}]dodecan-4-yl]-6-methyl-6,11-diazatetracyclo[7.6.1.0^{2,7}.0^{12,16}]hexadeca-1(15),9,12(16),13-tetraene-4-carboxamide; methanesulfonic acid	66.2	5.3
GLUCITOL-4-GUCOPYANOSIDE			66.3	16.3
EUGENYL BENZOATE	COc1cc(CC=C)ccc1OC(=O)c1ccccc1	2-methoxy-4-(prop-2-en-1-yl)phenyl benzoate	66.3	0.7
SULFINPYRAZONE	O=C1C(CCS(=O)c2ccccc2)C(=O)N(N1c1ccccc1)c1ccccc1	4-[2-(benzenesulfinyl)ethyl]-1,2-diphenylpyrazolidine-3,5-dione	66.45	23.77
PARAXANTHINE	CN1C(=O)Nc2ncn(C)c2C1=O	1,7-dimethyl-2,3,6,7-tetrahydro-1H-purine-2,6-dione	66.5	0.3
HEDERAGENIN	CC1(C)CCC2(CCC3(C)C(=CCC4C5(C)CCC(O)C(C)(CO)C5CCC34C)C2C1)C(O)=O	10-hydroxy-9-(hydroxymethyl)-2,2,6a,6b,9,12a-hexamethyl-1,2,3,4,4a,5,6,6a,6b,7,8,8a,9,10,11,12,12a,12b,13,14b-icosahydropicene-4a-carboxylic acid	66.7	1.8
METAMPICILLIN	CC1(C)SC2C(NC(=O)C(N=C)c3ccccc3)C(=O)N2C1C(O)=O	3,3-dimethyl-6-[2-(methylideneamino)-2-phenylacetamido]-7-oxo-4-thia-1-azabicyclo[3.2.0]heptane-2-carboxylic acid	66.7	7.3
APIIN	OCC1OC(Oc2cc(O)c3c(c2)oc(cc3=O)-c2ccc(O)cc2)C(OC2OCC(O)(CO)C2O)C(O)C1O	7-[(3-{[3,4-dihydroxy-4-(hydroxymethyl)oxolan-2-yl]oxy}-4,5-dihydroxy-6-(hydroxymethyl)oxan-2-yl)oxy]-5-hydroxy-2-(4-hydroxyphenyl)-4H-chromen-4-one	66.9	10.4
CLOPAMIDE	CC1CCCC(C)N1NC(=O)c1ccc(Cl)c(c1)S(N)(=O)=O	4-chloro-N-(2,6-dimethylpiperidin-1-yl)-3-sulfamoylbenzamide	66.9	0.9
KHELLIN	COc1c2OC(C)=CC(=O)c2c(OC)c2ccoc12	5,9-dimethoxy-2-methyl-4H-furo[3,2-g]chromen-4-one	66.9	13.7
PARACHLOROPHENOL	Oc1ccc(Cl)cc1	4-chlorophenol	66.9	7.82
3-AMINOPROPANESULPHONIC ACID	NCCCS(O)(=O)=O	3-aminopropane-1-sulfonic acid	67	7.2
CHLORPROPAMIDE	CCCNC(=O)NS(=O)(=O)c1ccc(Cl)cc1	1-[(4-chlorobenzene)sulfonyl]-3-propylurea	67.04	1.54
LISINOPRIL	NCCCC[C@H](N[C@@H](CCc1ccccc1)C(O)=O)C(=O)N1CCC[C@H]1C(O)=O	(2S)-1-[(2S)-6-amino-2-{[(1S)-1-carboxy-3-phenylpropyl]amino}hexanoyl]pyrrolidine-2-carboxylic acid	67.1	4
VALERYL SALYCILATE	CCCCC(=O)Oc1ccccc1C(O)=O	2-(pentanoyloxy)benzoic acid	67.1	4.8
UTILIN	CCC(C)C(=O)OC1CC2(C)C(OC(=O)CC22OC3(C)OC11C4(C)C(CC(=O)OC)C5(C)CC4(O)C(O)(C5OC(=O)C4(C)OC4C)C(OC(C)=O)C21O3)c1ccoc1	8-(acetyloxy)-17-(furan-3-yl)-3,7-dihydroxy-22-(2-methoxy-2-oxoethyl)-2,5,11,18-tetramethyl-20-[(2-methylbutanoyl)oxy]-15-oxo-10,12,16,21-tetraoxaheptacyclo[9.9.1.1^{2,5}.0^{1,9}.0^{3,7}.0^{9,13}.0^{13,18}]docosan-6-yl 2,3-dimethyloxirane-2-carboxylate	67.1	5.3
DEFEROXAMINE MESYLATE	CS(O)(=O)=O.CC(=O)N(O)CCCCCNC(=O)CCC(=O)N(O)CCCCCNC(=O)CCC(=O)N(O)CCCCCN	N-(5-aminopentyl)-N-hydroxy-N'-[5-(N-hydroxy-3-{[5-(N-hydroxyacetamido)pentyl]carbamoyl}propanamido)pentyl]butanediamide; methanesulfonic acid	67.1	1
AURAPTENE	CC(C)=CCC\C(C)=C\COc1ccc2C=CC(=O)Oc2c1	7-{[(2E)-3,7-dimethylocta-2,6-dien-1-yl]oxy}-2H-chromen-2-one	67.3	12.2
DYPHYLLINE	CN1c2ncn(C[C@H](O)CO)c2C(=O)N(C)C1=O	7-[(2S)-2,3-dihydroxypropyl]-1,3-dimethyl-2,3,6,7-tetrahydro-1H-purine-2,6-dione	67.3	13.9
DUARTIN (-)	COc1ccc(C2COc3c(C2)ccc(O)c3OC)c(OC)c1O	3-(3-hydroxy-2,4-dimethoxyphenyl)-8-methoxy-3,4-dihydro-2H-1-benzopyran-7-ol	67.3	6.1
8-IODOCATECHIN TETRAMETHYL ETHER			67.4	12.8
MECLOFENOXATE	Cl.CN(C)CCOC(=O)COc1ccc(Cl)cc1	2-(dimethylamino)ethyl 2-(4-chlorophenoxy)acetate hydrochloride	67.5	1.2
FOSFOSAL	OC(=O)c1ccccc1OP(O)(O)=O	2-(phosphonooxy)benzoic acid	67.6	5.8
METHIMAZOLE	CN1C=CNC1=S	1-methyl-2,3-dihydro-1H-imidazole-2-thione	67.6	11.8
ISOPEONOL	COc1cc(O)ccc1C(C)=O	1-(4-hydroxy-2-methoxyphenyl)ethan-1-one	67.7	0.3
VISNAGIN	COc1c2C(=O)C=C(C)Oc2cc2occc12	5-methoxy-2-methyl-4H-furo[3,2-g]chromen-4-one	67.7	4.1
PYRILAMINE	OC(=O)\C=C/C(O)=O.COc1ccc(CN(CCN(C)C)c2ccccn2)cc1	(2Z)-but-2-enedioic acid; N-[2-(dimethylamino)ethyl]-N-[(4-methoxyphenyl)methyl]pyridin-2-amine	67.7	5.41
BISABOLOL ACETATE	CC(=O)OC(C)(CCC=C(C)C)C1CCC(C)=CC1	6-methyl-2-(4-methylcyclohex-3-en-1-yl)hept-5-en-2-yl acetate	67.8	2.2
EPICATECHIN MONOGALLATE	Oc1cc(O)c2C[C@@H](OC(=O)c3cc(O)c(O)c(O)c3)[C@H](Oc2c1)c1ccc(O)c(O)c1	(2R,3R)-2-(3,4-dihydroxyphenyl)-5,7-dihydroxy-3,4-dihydro-2H-1-benzopyran-3-yl 3,4,5-trihydroxybenzoate	67.9	4.6
6,4'-DIHYDROXYFLAVONE	Oc1ccc(cc1)-c1cc(=O)c2cc(O)ccc2o1	6-hydroxy-2-(4-hydroxyphenyl)-4H-chromen-4-one	68	2.3
TODRALAZINE	CCOC(=O)NNc1nncc2ccccc12	ethoxy-N'-(phthalazin-1-yl)carbohydrazide	68	14.9
AZASERINE	N[C@@H](CO\C([O-])=C\[N+]#N)C(O)=O	(E)-1-[(2S)-2-amino-2-carboxyethoxy]-2-(diazyn-1-ium-1-yl)ethen-1-olate	68	0.3
SCOPOLETIN	COc1cc2C=CC(=O)Oc2cc1O	7-hydroxy-6-methoxy-2H-chromen-2-one	68.1	9.8
CHLORTETRACYCLINE	CN(C)C1C2CC3C(C(=O)C2(O)C(=O)C(=C(N)O)C1=O)=C(O)c1c(O)ccc(Cl)c1C3(C)O	2-[amino(hydroxy)methylidene]-7-chloro-4-(dimethylamino)-6,10,11,12a-tetrahydroxy-6-methyl-1,2,3,4,4a,5,5a,6,12,12a-decahydrotetracene-1,3,12-trione	68.18	5.28
deoxyadenosine	Nc1ncnc2n(cnc12)[C@H]1C[C@H](O)[C@@H](CO)O1	(2R,3S,5R)-5-(6-amino-9H-purin-9-yl)-2-(hydroxymethyl)oxolan-3-ol	68.2	5.6
TRICHLORMETHIAZIDE	NS(=O)(=O)c1cc2c(NC(NS2(=O)=O)C(Cl)Cl)cc1Cl	6-chloro-3-(dichloromethyl)-1,1-dioxo-3,4-dihydro-2H-1$l^{6},2,4-benzothiadiazine-7-sulfonamide	68.2	10.59
TINIDAZOLE	CCS(=O)(=O)CCn1c(C)ncc1N(=O)=O	1-[2-(ethanesulfonyl)ethyl]-2-methyl-5-nitro-1H-imidazole	68.3	7.2
SALSALATE	OC(=O)c1ccccc1OC(=O)c1ccccc1O	2-[(2-hydroxyphenyl)carbonyloxy]benzoic acid	68.3	3
THERMOPSINE	OCl(=O)(=O)=O.O=c1cccc2C3CC(Cn12)C1CCCCN1C3	7,15-diazatetracyclo[7.7.1.0^{2,7}.0^{10,15}]heptadeca-2,4-dien-6-one; perchloric acid	68.4	9.7
QUERCITRIN	CC1OC(OC2=C(Oc3cc(O)cc(O)c3C2=O)c2ccc(O)c(O)c2)C(O)C(O)C1O	2-(3,4-dihydroxyphenyl)-5,7-dihydroxy-3-[(3,4,5-trihydroxy-6-methyloxan-2-yl)oxy]-4H-chromen-4-one	68.5	4.9
DIPYRIDAMOLE	OCCN(CCO)c1nc(N2CCCCC2)c2nc(nc(N3CCCCC3)c2n1)N(CCO)CCO	2-({6-[bis(2-hydroxyethyl)amino]-4,8-bis(piperidin-1-yl)pyrimido[5,4-d][1,3]diazin-2-yl}(2-hydroxyethyl)amino)ethan-1-ol	68.6	14.6
ATRAZINE	CCNc1nc(Cl)nc(NC(C)C)n1	6-chloro-2-N-ethyl-4-N-(propan-2-yl)-1,3,5-triazine-2,4-diamine	68.6	5.8
GLUTATHIONE	N[C@@H](CCC(=O)N[C@@H](CS)C(=O)NCC(O)=O)C(O)=O	(2S)-2-amino-4-{[(1R)-1-[(carboxymethyl)carbamoyl]-2-sulfanylethyl]carbamoyl}butanoic acid	68.6	5.7
BLEOMYCIN (bleomycin B2 shown)	OS(O)(=O)=O.CCC1OC(OC(C(NC(=O)c2nc(nc(N)c2C)C(CC(N)=O)NCC(N)C(N)=O)C(=O)NC(C)C(O)C(C)C(=O)NC(C(C)O)C(=O)NCCc2nc(cs2)-c2nc(cs2)C(=O)NCCCCNC(N)=N)c2c[nH]cn2)C(OC2OC(CO)C(O)C(OC(N)=O)C2O)C(C)C1C	sulfuric acid; {2-[(2-{2-[(6-amino-2-{1-[(2-amino-2-carbamoylethyl)amino]-2-carbamoylethyl}-5-methylpyrimidin-4-yl)formamido]-2-({4-[(1-{[2-(4-{4-[(4-carbamimidamidobutyl)carbamoyl]-1,3-thiazol-2-yl}-1,3-thiazol-2-yl)ethyl]carbamoyl}-2-hydroxypropyl)carbamoyl]-3-hydroxy-4-methylbutan-2-yl}carbamoyl)-1-(1H-imidazol-4-yl)ethoxy}-6-ethyl-4,5-dimethyloxan-3-yl)oxy]-3,5-dihydroxy-6-(hydroxymethyl)oxan…	68.6	5.5
RHOIFOLIN	CC1OC(OC2C(Oc3cc(O)c4c(c3)oc(cc4=O)-c3ccc(O)cc3)OC(CO)C(O)C2O)C(O)C(O)C1O	7-{[4,5-dihydroxy-6-(hydroxymethyl)-3-[(3,4,5-trihydroxy-6-methyloxan-2-yl)oxy]oxan-2-yl]oxy}-5-hydroxy-2-(4-hydroxyphenyl)-4H-chromen-4-one	68.6	4.1
CLOFOCTOL	CC(C)(C)CC(C)(C)c1ccc(O)c(Cc2ccc(Cl)cc2Cl)c1	2-[(2,4-dichlorophenyl)methyl]-4-(2,4,4-trimethylpentan-2-yl)phenol	68.7	0.9
CYTIDINE	NC1=NC(=O)N(C=C1)C1OC(CO)C(O)C1O	4-amino-1-[3,4-dihydroxy-5-(hydroxymethyl)oxolan-2-yl]-1,2-dihydropyrimidin-2-one	68.7	7.3
PYRIDOSTIGMINE	[BrH-].CN(C)C(=O)Oc1ccc[n+](C)c1	3-[(dimethylcarbamoyl)oxy]-1-methylpyridin-1-ium $l^{3}-bromidyl	68.7	0.1
METERGOLINE	CN1CC(CNC(=O)OCc2ccccc2)CC2C1Cc1cn(C)c3cccc2c13	benzyl N-({6,11-dimethyl-6,11-diazatetracyclo[7.6.1.0^{2,7}.0^{12,16}]hexadeca-1(15),9,12(16),13-tetraen-4-yl}methyl)carbamate	68.7	9.5
CHONDROSINE	NC1C(O)OC(CO)C(O)C1OC1OC(C(O)C(O)C1O)C(O)=O	6-{[3-amino-2,5-dihydroxy-6-(hydroxymethyl)oxan-4-yl]oxy}-3,4,5-trihydroxyoxane-2-carboxylic acid	68.8	3.9
NIMESULIDE	CS(=O)(=O)Nc1ccc(cc1Oc1ccccc1)N(=O)=O	N-(4-nitro-2-phenoxyphenyl)methanesulfonamide	68.8	3.7
ANABASAMINE	Cl.CN1CCCCC1c1ccc(nc1)-c1cccnc1	5-(1-methylpiperidin-2-yl)-2-(pyridin-3-yl)pyridine hydrochloride	68.8	14.1
ISOLIQUIRITIGENIN	Oc1ccc(cc1)\C=C\C(=O)c1ccc(O)cc1O	(2E)-1-(2,4-dihydroxyphenyl)-3-(4-hydroxyphenyl)prop-2-en-1-one	68.8	12.2
HECOGENIN ACETATE	CC1C2C(CC3C4CCC5CC(CCC5(C)C4CC(=O)C23C)OC(C)=O)OC11CCC(C)CO1	5,7',9',13'-tetramethyl-10'-oxo-5'-oxaspiro[oxane-2,6'-pentacyclo[10.8.0.0^{2,9}.0^{4,8}.0^{13,18}]icosane]-16'-yl acetate	68.8	3.6
PROPRANOLOL HYDROCHLORIDE (+/-)	Cl.CC(C)NCC(O)COc1cccc2ccccc12	[2-hydroxy-3-(naphthalen-1-yloxy)propyl](propan-2-yl)amine hydrochloride	68.9	3.5
14-METHOXY-4,4-BISNOR-4,8,11,13-PODOCARPATETRAEN-3-ONE			68.9	5.3
DIPHENYLUREA	O=C(Nc1ccccc1)Nc1ccccc1	1,3-diphenylurea	68.9	2
LIQUIRITIGENIN DIMETHYL ETHER	COc1ccc(cc1)C1CC(=O)c2ccc(OC)cc2O1	7-methoxy-2-(4-methoxyphenyl)-3,4-dihydro-2H-1-benzopyran-4-one	69	11.6
METHAMIDOPHOS	COP(N)(=O)SC	[methoxy(methylsulfanyl)phosphoryl]amine	69	4
4'-HYDROXYFLAVANONE	Oc1ccc(cc1)C1CC(=O)c2ccccc2O1	2-(4-hydroxyphenyl)-3,4-dihydro-2H-1-benzopyran-4-one	69.1	2.4
HYDROLYSIS PRODUCT OF BUSSEIN			69.1	5.4
NARINGIN	CC1OC(OC2C(O)C(O)C(CO)OC2Oc2cc(O)c3C(=O)CC(Oc3c2)c2ccc(O)cc2)C(O)C(O)C1O	7-{[4,5-dihydroxy-6-(hydroxymethyl)-3-[(3,4,5-trihydroxy-6-methyloxan-2-yl)oxy]oxan-2-yl]oxy}-5-hydroxy-2-(4-hydroxyphenyl)-3,4-dihydro-2H-1-benzopyran-4-one	69.1	11.3
SALICIN	OC[C@H]1O[C@@H](Oc2ccccc2CO)[C@H](O)[C@@H](O)[C@@H]1O	(2R,3S,4S,5R,6S)-2-(hydroxymethyl)-6-[2-(hydroxymethyl)phenoxy]oxane-3,4,5-triol	69.1	3.6
NALTREXONE	Oc1ccc2CC3N(CC4CC4)CCC45C(Oc1c24)C(=O)CCC35O	4-(cyclopropylmethyl)-10,17-dihydroxy-12-oxa-4-azapentacyclo[9.6.1.0^{1,13}.0^{5,17}.0^{7,18}]octadeca-7,9,11(18)-trien-14-one	69.1	2.1
GENTIAN VIOLET	[Cl-].CN(C)c1ccc(cc1)C(c1ccc(cc1)N(C)C)=C1C=CC(C=C1)=[N+](C)C	4-{bis[4-(dimethylamino)phenyl]methylidene}-N,N-dimethylcyclohexa-2,5-dien-1-iminium chloride	69.2	13.4
BIOCHANIN A	COc1ccc(cc1)C1=COc2cc(O)cc(O)c2C1=O	5,7-dihydroxy-3-(4-methoxyphenyl)-4H-chromen-4-one	69.3	2
ECHINOCYSTIC ACID	CC1(C)CCC2(C(O)CC3(C)C(=CCC4C5(C)CCC(O)C(C)(C)C5CCC34C)C2C1)C(O)=O	5,10-dihydroxy-2,2,6a,6b,9,9,12a-heptamethyl-1,2,3,4,4a,5,6,6a,6b,7,8,8a,9,10,11,12,12a,12b,13,14b-icosahydropicene-4a-carboxylic acid	69.3	2.9
CARYOPHYLLENE (t(-))	CC1=CCC(=C)C2CC(C)(C)C2CC1	5,9,9-trimethyl-2-methylidenebicyclo[6.2.0]dec-4-ene	69.3	6.9
PIPEMIDIC ACID	CCN1C=C(C(O)=O)C(=O)c2cnc(nc12)N1CCNCC1	8-ethyl-5-oxo-2-(piperazin-1-yl)-5H,8H-pyrido[2,3-d]pyrimidine-6-carboxylic acid	69.3	12.2
WARFARIN	CC(=O)CC(c1ccccc1)C1=C(O)Oc2ccccc2C1=O	2-hydroxy-3-(3-oxo-1-phenylbutyl)-4H-chromen-4-one	69.35	25.67
TRIACETIN	CC(=O)OCC(COC(C)=O)OC(C)=O	1,3-bis(acetyloxy)propan-2-yl acetate	69.4	15.6
AMCINONIDE	CC(=O)OCC(=O)C12OC3(CCCC3)OC1CC1C3CCC4=CC(=O)C=CC4(C)C3(F)C(O)CC21C	2-{12'-fluoro-11'-hydroxy-9',13'-dimethyl-16'-oxo-5',7'-dioxaspiro[cyclopentane-1,6'-pentacyclo[10.8.0.0^{2,9}.0^{4,8}.0^{13,18}]icosane]-14',17'-dien-8'-yl}-2-oxoethyl acetate	69.4	3.4
HYMECROMONE METHYL ETHER	COc1ccc2C(C)=CC(=O)Oc2c1	7-methoxy-4-methyl-2H-chromen-2-one	69.5	11.7
LOBARIC ACID	CCCCCc1c2Oc3cc(OC)cc(C(=O)CCCC)c3C(=O)Oc2cc(O)c1C(O)=O	6-hydroxy-14-methoxy-10-oxo-12-pentanoyl-4-pentyl-2,9-dioxatricyclo[9.4.0.0^{3,8}]pentadeca-1(15),3,5,7,11,13-hexaene-5-carboxylic acid	69.5	6.9
METHYLMETHANE SULFONATE	COS(C)(=O)=O	methyl methanesulfonate	69.6	0.3
4'-HYDROXYCHALCONE	Oc1ccc(cc1)C(=O)\C=C/c1ccccc1	(2Z)-1-(4-hydroxyphenyl)-3-phenylprop-2-en-1-one	69.7	2
LEVONORDEFRIN	C[C@H](N)[C@H](O)c1ccc(O)c(O)c1	4-[(1R,2S)-2-amino-1-hydroxypropyl]benzene-1,2-diol	69.7	3.4
SULFANILAMIDE	Nc1ccc(cc1)S(N)(=O)=O	4-aminobenzene-1-sulfonamide	69.74	15.52
CHLORPHENIRAMINE (S)MALEATE	OC(=O)C=CC(O)=O.CN(C)CCC(c1ccc(Cl)cc1)c1ccccn1	[3-(4-chlorophenyl)-3-(pyridin-2-yl)propyl]dimethylamine; but-2-enedioic acid	69.76	1.59
LINAMARIN	CC(C)(OC1OC(CO)C(O)C(O)C1O)C#N	2-methyl-2-{[3,4,5-trihydroxy-6-(hydroxymethyl)oxan-2-yl]oxy}propanenitrile	69.8	2.4
NABUMETONE	COc1ccc2cc(CCC(C)=O)ccc2c1	4-(6-methoxynaphthalen-2-yl)butan-2-one	69.8	17.4
SISOMICIN	OS(O)(=O)=O.CNC1C(O)C(OC2C(N)CC(N)C(OC3OC(CN)=CCC3N)C2O)OCC1(C)O	2-[(4,6-diamino-3-{[3-amino-6-(aminomethyl)-3,4-dihydro-2H-pyran-2-yl]oxy}-2-hydroxycyclohexyl)oxy]-5-methyl-4-(methylamino)oxane-3,5-diol; sulfuric acid	69.9	4.48
beta-SITOSTEROL	CCC(CCC(C)C1CCC2C3CC=C4CC(O)CCC4(C)C3CCC12C)C(C)C	14-(5-ethyl-6-methylheptan-2-yl)-2,15-dimethyltetracyclo[8.7.0.0^{2,7}.0^{11,15}]heptadec-7-en-5-ol	70	6.6
METHSCOPOLAMINE	C[N+]1(C)C2CC(CC1C1OC21)OC(=O)C(CO)c1ccccc1	7-[(3-hydroxy-2-phenylpropanoyl)oxy]-9,9-dimethyl-3-oxa-9-azatricyclo[3.3.1.0^{2,4}]nonan-9-ium	70	1.2
KOPARIN 2'-METHYL ETHER			70	2.4
ZAPRINAST	CCCOc1ccccc1C1=NC(=O)C2=NNNC2=N1	5-(2-propoxyphenyl)-2H,3H,7H-[1,2,3]triazolo[4,5-d]pyrimidin-7-one	70.1	1.1
METHOXSALEN	COc1c2OC(=O)C=Cc2cc2ccoc12	9-methoxy-2H-furo[3,2-g]chromen-2-one	70.2	4.4
DILTIAZEM HYDROCHLORIDE	Cl.COc1ccc(cc1)C1Sc2ccccc2N(CCN(C)C)C(=O)C1OC(C)=O	5-[2-(dimethylamino)ethyl]-2-(4-methoxyphenyl)-4-oxo-2,3,4,5-tetrahydro-1,5-benzothiazepin-3-yl acetate hydrochloride	70.2	11.1
PROPANTHELINE BROMIDE	[BrH-].CC(C)[N+](C)(CCOC(=O)C1c2ccccc2Oc2ccccc12)C(C)C	methylbis(propan-2-yl){2-[(9H-xanthen-9-yl)carbonyloxy]ethyl}azanium $l^{3}-bromidyl	70.2	8.2
DOXEPIN	CN(C)CC\C=C1/c2ccccc2COc2ccccc12	dimethyl({3-[(2E)-9-oxatricyclo[9.4.0.0^{3,8}]pentadeca-1(15),3,5,7,11,13-hexaen-2-ylidene]propyl})amine	70.2	0.4
BROMOPRIDE	CCN(CC)CCNC(=O)c1cc(Br)c(N)cc1OC	4-amino-5-bromo-N-[2-(diethylamino)ethyl]-2-methoxybenzamide	70.3	7.5
FOLIC ACID	NC1=NC(=O)c2nc(CNc3ccc(cc3)C(=O)N[C@@H](CCC(O)=O)C(O)=O)cnc2N1	(2S)-2-[(4-{[(2-amino-4-oxo-1,4-dihydropteridin-6-yl)methyl]amino}phenyl)formamido]pentanedioic acid	70.4	0.4
NIFENAZONE	CN1N(C(=O)C(NC(=O)c2cccnc2)=C1C)c1ccccc1	N-(1,5-dimethyl-3-oxo-2-phenyl-2,3-dihydro-1H-pyrazol-4-yl)pyridine-3-carboxamide	70.4	5.3
AMINOCYCLOPROPANECARBOXYLIC ACID	NC1(CC1)C(O)=O	1-aminocyclopropane-1-carboxylic acid	70.4	1.8
HYDROCORTISONE BUTYRATE	CCCC(=O)OC1(CCC2C3CCC4=CC(=O)CCC4(C)C3C(O)CC12C)C(=O)CO	17-hydroxy-14-(2-hydroxyacetyl)-2,15-dimethyl-5-oxotetracyclo[8.7.0.0^{2,7}.0^{11,15}]heptadec-6-en-14-yl butanoate	70.5	4.1
SHIKIMIC ACID	OC1CC(=CC(O)C1O)C(O)=O	3,4,5-trihydroxycyclohex-1-ene-1-carboxylic acid	70.5	17.3
THIAMPHENICOL	CS(=O)(=O)c1ccc(cc1)[C@@H](O)[C@@H](CO)NC(=O)C(Cl)Cl	2,2-dichloro-N-[(1R,2R)-1,3-dihydroxy-1-(4-methanesulfonylphenyl)propan-2-yl]acetamide	70.5	7.5
ISOXICAM	CN1C(C(=O)Nc2cc(C)on2)=C(O)c2ccccc2S1(=O)=O	4-hydroxy-2-methyl-N-(5-methyl-1,2-oxazol-3-yl)-1,1-dioxo-2H-1$l^{6},2-benzothiazine-3-carboxamide	70.5	1.2
PHTHALYLSULFATHIAZOLE	OC(=O)c1ccccc1C(=O)Nc1ccc(cc1)S(=O)(=O)Nc1nccs1	2-({4-[(1,3-thiazol-2-yl)sulfamoyl]phenyl}carbamoyl)benzoic acid	70.6	7.9
GUANIDINE CARBONATE	NC(N)=N.OC(O)=O	carbonic acid; guanidine	70.6	8.9
DEHYDROVARIABILIN	COc1ccc2-c3oc4cc(OC)ccc4c3COc2c1	5,14-dimethoxy-8,17-dioxatetracyclo[8.7.0.0^{2,7}.0^{11,16}]heptadeca-1(10),2,4,6,11(16),12,14-heptaene	70.6	5.1
CEFTRIAXONE	O.O.O.[Na+].[Na+].CO\N=C(\C(=O)NC1C2SCC(CSc3nc(=O)c([O-])nn3C)=C(N2C1=O)C([O-])=O)c1csc(N)n1	disodium 7-[(2E)-2-(2-amino-1,3-thiazol-4-yl)-2-(methoxyimino)acetamido]-3-{[(2-methyl-6-oxido-5-oxo-2,5-dihydro-1,2,4-triazin-3-yl)sulfanyl]methyl}-8-oxo-5-thia-1-azabicyclo[4.2.0]oct-2-ene-2-carboxylate trihydrate	70.7	0.1
FUCOSTANOL	CCC(CCC(C)C1CCC2C3CCC4CC(O)CCC4(C)C3CCC12C)C(C)C	14-(5-ethyl-6-methylheptan-2-yl)-2,15-dimethyltetracyclo[8.7.0.0^{2,7}.0^{11,15}]heptadecan-5-ol	70.8	5.9
ACETARSOL	CC(=O)Nc1cc(ccc1O)[As](O)(O)=O	(3-acetamido-4-hydroxyphenyl)arsonic acid	70.82	27.12
SULMAZOLE	COc1cc(ccc1-c1nc2cccnc2[nH]1)S(C)=O	2-(4-methanesulfinyl-2-methoxyphenyl)-3H-imidazo[4,5-b]pyridine	70.9	7.2
ERGOSTEROL ACETATE			70.9	19.8
PERILLYL ALCOHOL	CC(=C)C1CCC(CO)=CC1	[4-(prop-1-en-2-yl)cyclohex-1-en-1-yl]methanol	70.9	2.6
ELYMOCLAVINE	CN1CC(CO)=C[C@H]2[C@H]1Cc1c[nH]c3cccc2c13	[(2R,7R)-6-methyl-6,11-diazatetracyclo[7.6.1.0^{2,7}.0^{12,16}]hexadeca-1(15),3,9,12(16),13-pentaen-4-yl]methanol	70.9	5.4
1R,2S-PHENYLPROPYLAMINE	CC(N)C(O)c1ccccc1	2-amino-1-phenylpropan-1-ol	70.9	12.4
TEGASEROD MALEATE	OC(=O)\C=C/C(O)=O.CCCCCNC(=N)N\N=C\c1c[nH]c2ccc(OC)cc12	(2Z)-but-2-enedioic acid; 3-[(E)-[(5-methoxy-1H-indol-3-yl)methylidene]amino]-1-pentylguanidine	70.9, 93.8	6.4, 15.0
TRIGONELLINE	C[n+]1cccc(c1)C([O-])=O	1-methylpyridin-1-ium-3-carboxylate	70.9	4.8
PSEUDOEPHEDRINE	Cl.CNC(C)C(O)c1ccccc1	2-(methylamino)-1-phenylpropan-1-ol hydrochloride	80.6, 71.0	2.88, 2.71
TETRACYCLINE	CN(C)C1C2CC3C(C(=O)C2(O)C(=O)C(=C(N)O)C1=O)=C(O)c1c(O)cccc1C3(C)O	2-[amino(hydroxy)methylidene]-4-(dimethylamino)-6,10,11,12a-tetrahydroxy-6-methyl-1,2,3,4,4a,5,5a,6,12,12a-decahydrotetracene-1,3,12-trione	71.02	3.46
ANETHOLE	COc1ccc(cc1)\C=C/C	1-methoxy-4-[(1Z)-prop-1-en-1-yl]benzene	71.1	2.8
ABIETIC ACID	CC(C)C1=CC2=CCC3C(C)(CCCC3(C)C(O)=O)C2CC1	1,4a-dimethyl-7-(propan-2-yl)-1,2,3,4,4a,4b,5,6,10,10a-decahydrophenanthrene-1-carboxylic acid	71.1	1.5
ABIETINOL	CC(C)C1=CC2=CCC3[C@](C)(CO)CCC[C@]3(C)C2CC1	[(1R,4aR)-1,4a-dimethyl-7-(propan-2-yl)-1,2,3,4,4a,4b,5,6,10,10a-decahydrophenanthren-1-yl]methanol	71.1	8
PHYSOSTIGMINE SALICYLATE	OC(=O)c1ccccc1O.CNC(=O)Oc1ccc2N(C)C3N(C)CCC3(C)c2c1	1,3a,8-trimethyl-1H,2H,3H,3aH,8H,8aH-pyrrolo[2,3-b]indol-5-yl N-methylcarbamate; 2-hydroxybenzoic acid	71.1	13.58
ROXITHROMYCIN	CCC1OC(=O)C(C)C(OC2CC(C)(OC)C(O)C(C)O2)C(C)C(OC2OC(C)CC(C2O)N(C)C)C(C)(O)CC(C)\C(=N\OCOCCOC)C(C)C(O)C1(C)O	(10Z)-6-{[4-(dimethylamino)-3-hydroxy-6-methyloxan-2-yl]oxy}-14-ethyl-7,12,13-trihydroxy-4-[(5-hydroxy-4-methoxy-4,6-dimethyloxan-2-yl)oxy]-3,5,7,9,11,13-hexamethyl-10-(2,4,7-trioxa-1-azaoctan-1-ylidene)-1-oxacyclotetradecan-2-one	71.2	11.2
KUHLMANNIN	COc1c(O)cc2C(=CC(=O)Oc2c1OC)c1ccccc1	6-hydroxy-7,8-dimethoxy-4-phenyl-2H-chromen-2-one	71.2	3.4
PAROMOMYCIN	OS(O)(=O)=O.NCC1OC(OC2C(CO)OC(OC3C(O)C(N)CC(N)C3OC3OC(CO)C(O)C(O)C3N)C2O)C(N)C(O)C1O	5-amino-2-(aminomethyl)-6-({5-[(3,5-diamino-2-{[3-amino-4,5-dihydroxy-6-(hydroxymethyl)oxan-2-yl]oxy}-6-hydroxycyclohexyl)oxy]-4-hydroxy-2-(hydroxymethyl)oxolan-3-yl}oxy)oxane-3,4-diol; sulfuric acid	71.3	4.6
METHYLDOPA	C[C@](N)(Cc1ccc(O)c(O)c1)C(O)=O	(2S)-2-amino-3-(3,4-dihydroxyphenyl)-2-methylpropanoic acid	71.3	10.4
NADOLOL	CC(C)(C)NCC(O)COc1cccc2CC(O)C(O)Cc12	5-[3-(tert-butylamino)-2-hydroxypropoxy]-1,2,3,4-tetrahydronaphthalene-2,3-diol	71.3	0.2
HESPERETIN	COc1ccc(cc1O)C1CC(=O)c2c(O)cc(O)cc2O1	5,7-dihydroxy-2-(3-hydroxy-4-methoxyphenyl)-3,4-dihydro-2H-1-benzopyran-4-one	71.3	1
GEMIFLOXACIN MESYLATE	CS(O)(=O)=O.CO\N=C1/CN(CC1CN)c1nc2n(cc(C(O)=O)c(=O)c2cc1F)C1CC1	7-[(4Z)-3-(aminomethyl)-4-(methoxyimino)pyrrolidin-1-yl]-1-cyclopropyl-6-fluoro-4-oxo-1,4-dihydro-1,8-naphthyridine-3-carboxylic acid; methanesulfonic acid	71.4	27.6
BENFLURALIN	CCCCN(CC)c1c(cc(cc1N(=O)=O)C(F)(F)F)N(=O)=O	N-butyl-N-ethyl-2,6-dinitro-4-(trifluoromethyl)aniline	71.4	1.5
TENOXICAM	CN1C(C(=O)Nc2ccccn2)=C(O)c2sccc2S1(=O)=O	4-hydroxy-2-methyl-1,1-dioxo-N-(pyridin-2-yl)-2H-1$l^{6},5,2-thieno[2,3-e][1,2]thiazine-3-carboxamide	71.4	2.2
SANTONIN	CC1C2CCC3(C)C=CC(=O)C(C)=C3C2OC1=O	3,5a,9-trimethyl-2H,3H,3aH,4H,5H,5aH,8H,9bH-naphtho[1,2-b]furan-2,8-dione	71.5	2.3
BRAZILEIN	Oc1ccc2C3=C4C=C(O)C(=O)C=C4CC3(O)COc2c1	5,10,15-trihydroxy-8-oxatetracyclo[8.7.0.0^{2,7}.0^{12,17}]heptadeca-1(17),2,4,6,12,15-hexaen-14-one	71.5	1.3
BENSERAZIDE	NC(CO)C(=O)NNCc1ccc(O)c(O)c1O	2-amino-3-hydroxy-N'-[(2,3,4-trihydroxyphenyl)methyl]propanehydrazide	71.51	7.87
TROLEANDOMYCIN	CO[C@H]1C[C@H](O[C@H]2[C@H](C)[C@@H](O[C@@H]3O[C@H](C)C[C@@H]([C@H]3OC(C)=O)N(C)C)[C@@H](C)C[C@@]3(CO3)C(=O)[C@H](C)[C@@H](OC(C)=O)[C@@H](C)[C@@H](C)OC(=O)[C@@H]2C)O[C@@H](C)[C@@H]1OC(C)=O	(3R,5R,6S,7S,8R,11R,12S,13R,14S,15S)-14-{[(2S,3R,4S,6R)-3-(acetyloxy)-4-(dimethylamino)-6-methyloxan-2-yl]oxy}-12-{[(2R,4S,5S,6S)-5-(acetyloxy)-4-methoxy-6-methyloxan-2-yl]oxy}-5,7,8,11,13,15-hexamethyl-4,10-dioxo-1,9-dioxaspiro[2.13]hexadecan-6-yl acetate	71.6	1.8
SALICYLAMIDE	NC(=O)c1ccccc1O	2-hydroxybenzamide	71.6	5.72
FENAMISAL	Nc1ccc(C(=O)Oc2ccccc2)c(O)c1	phenyl 4-amino-2-hydroxybenzoate	71.6	7.4
CRESOL	Cc1ccc(O)cc1	4-methylphenol	71.7	5.7
PREDNISONE	CC12CC(=O)C3C(CCC4=CC(=O)C=CC34C)C1CCC2(O)C(=O)CO	14-hydroxy-14-(2-hydroxyacetyl)-2,15-dimethyltetracyclo[8.7.0.0^{2,7}.0^{11,15}]heptadeca-3,6-diene-5,17-dione	71.7	5.02
AMIPRILOSE	Cl.CN(C)CCCOC1C(OC2OC(C)(C)OC12)C(O)CO	1-{6-[3-(dimethylamino)propoxy]-2,2-dimethyl-tetrahydro-2H-furo[2,3-d][1,3]dioxol-5-yl}ethane-1,2-diol hydrochloride	71.8	0.1
SARAFLOXACIN HYDROCHLORIDE	Cl.OC(=O)C1=CN(c2ccc(F)cc2)c2cc(N3CCNCC3)c(F)cc2C1=O	6-fluoro-1-(4-fluorophenyl)-4-oxo-7-(piperazin-1-yl)-1,4-dihydroquinoline-3-carboxylic acid hydrochloride	71.8	8.8
CLAVULANATE LITHIUM	[Li].OC\C=C1/OC2CC(=O)N2C1C(O)=O	(3Z)-3-(2-hydroxyethylidene)-7-oxo-4-oxa-1-azabicyclo[3.2.0]heptane-2-carboxylic acid lithium	71.8	4.5
1-METHYLXANTHINE	CN1C(=O)Nc2nc[nH]c2C1=O	1-methyl-2,3,6,7-tetrahydro-1H-purine-2,6-dione	71.8	9.1
DIFLUBENZURON	Fc1cccc(F)c1C(=O)NC(=O)Nc1ccc(Cl)cc1	1-(4-chlorophenyl)-3-[(2,6-difluorophenyl)carbonyl]urea	71.8	5.6
SELINIDIN	C\C=C(\C)C(=O)OC1Cc2c(OC1(C)C)ccc1ccc(=O)oc21	12,12-dimethyl-4-oxo-3,11-dioxatricyclo[8.4.0.0^{2,7}]tetradeca-1(10),2(7),5,8-tetraen-13-yl (2Z)-2-methylbut-2-enoate	71.8	4.6
EUGENOL	COc1cc(CC=C)ccc1O	2-methoxy-4-(prop-2-en-1-yl)phenol	71.9	11.9
LIMONIN	CC1(C)OC2CC(=O)OCC22C1CC(=O)C1(C)C2CCC2(C)C(OC(=O)C3OC123)c1ccoc1	19-(furan-3-yl)-9,9,13,20-tetramethyl-4,8,15,18-tetraoxahexacyclo[11.9.0.0^{2,7}.0^{2,10}.0^{14,16}.0^{14,20}]docosane-5,12,17-trione	71.9	6.4
3-HYDROXYCOUMARIN			71.9	9.5
TIAPRIDE	Cl.CCN(CC)CCNC(=O)c1cc(ccc1OC)S(C)(=O)=O	N-[2-(diethylamino)ethyl]-5-methanesulfonyl-2-methoxybenzamide hydrochloride	71.9	0.2
PRAZIQUANTEL	O=C(C1CCCCC1)N1CC2N(CCc3ccccc23)C(=O)C1	2-cyclohexanecarbonyl-1H,2H,3H,4H,6H,7H,11bH-piperazino[2,1-a]isoquinolin-4-one	71.9	4.03
TOLFENAMIC ACID	Cc1cc(Nc2ccccc2C(O)=O)ccc1Cl	2-[(4-chloro-3-methylphenyl)amino]benzoic acid	71.9	4.3
BENDROFUMETHIAZIDE	NS(=O)(=O)c1cc2c(NC(Cc3ccccc3)NS2(=O)=O)cc1C(F)(F)F	3-benzyl-1,1-dioxo-6-(trifluoromethyl)-3,4-dihydro-2H-1$l^{6},2,4-benzothiadiazine-7-sulfonamide	71.9	0.7
PENTOBARBITAL	CCCC(C)C1(CC)C(=O)NC(O)=NC1=O	5-ethyl-2-hydroxy-5-(pentan-2-yl)-1,4,5,6-tetrahydropyrimidine-4,6-dione	71.9	8.4
ACETYL-L-LEUCINE	CC(C)C[C@H](NC(C)=O)C(O)=O	(2S)-2-acetamido-4-methylpentanoic acid	72	3.5
DEOXYSAPPANONE B 7,3'-DIMETHYL ETHER			72	8.4
3,4-DIDESMETHYL-5-DESHYDROXY-3'-ETHOXYSCLEROIN			72	0.5
URSOCHOLANIC ACID	CC(CCC(O)=O)C1CCC2C3CCC4CCCCC4(C)C3CCC12C	4-{2,15-dimethyltetracyclo[8.7.0.0^{2,7}.0^{11,15}]heptadecan-14-yl}pentanoic acid	72	8.1
CITIOLONE	CC(=O)NC1SCCC1=O	N-(3-oxothiolan-2-yl)acetamide	72.1	1.9
2-ETHOXYCARBONYL-2-ETHOXYOXALOYLOXYDIHYDROCHRYSIN DIMETHYL ETHER			72.1	2
5,7-DIMETHOXYISOFLAVONE	COc1cc(OC)c2C(=O)C(=COc2c1)c1ccccc1	5,7-dimethoxy-3-phenyl-4H-chromen-4-one	72.1	8.8
LOMATIN	CC1(C)Oc2ccc3C=CC(=O)Oc3c2CC1O	13-hydroxy-12,12-dimethyl-3,11-dioxatricyclo[8.4.0.0^{2,7}]tetradeca-1,5,7,9-tetraen-4-one	72.1	8.4
DIMETHYLCAFFEIC ACID	COc1ccc(\C=C\C(O)=O)cc1OC	(2E)-3-(3,4-dimethoxyphenyl)prop-2-enoic acid	72.1, 77.3	2.6, 5.0
CATECHIN TETRAMETHYLETHER			72.2	0.6
CHOLESTANONE	CC(C)CCCC(C)C1CCC2C3CCC4CC(=O)CCC4(C)C3CCC12C	2,15-dimethyl-14-(6-methylheptan-2-yl)tetracyclo[8.7.0.0^{2,7}.0^{11,15}]heptadecan-5-one	72.2	5
METAMECONINE	COc1cc2COC(=O)c2cc1OC	5,6-dimethoxy-1,3-dihydro-2-benzofuran-1-one	72.2	16.4
AZINPHOS METHYL	COP(=S)(OC)SCN1N=Nc2ccccc2C1=O	dimethyl {[(4-oxo-3,4-dihydro-1,2,3-benzotriazin-3-yl)methyl]sulfanyl}(sulfanylidene)phosphonite	72.2	8.8
CITROPTEN	COc1cc(OC)c2C=CC(=O)Oc2c1	5,7-dimethoxy-2H-chromen-2-one	72.2	19.5
SUXIBUZONE	CCCCC1(COC(=O)CCC(O)=O)C(=O)N(N(C1=O)c1ccccc1)c1ccccc1	4-[(4-butyl-3,5-dioxo-1,2-diphenylpyrazolidin-4-yl)methoxy]-4-oxobutanoic acid	72.3	1.2
METAPROTERENOL	CC(C)NCC(O)c1cc(O)cc(O)c1	5-[1-hydroxy-2-(propan-2-ylamino)ethyl]benzene-1,3-diol	72.3	2.3
PARADICHLOROBENZENE	Clc1ccc(Cl)cc1	1,4-dichlorobenzene	72.4	5.1
PIRACETAM	NC(=O)CN1CCCC1=O	2-(2-oxopyrrolidin-1-yl)acetamide	72.4	3.3
HYDROCORTISONE	CC12CC(O)C3C(CCC4=CC(=O)CCC34C)C1CCC2(O)C(=O)CO	14,17-dihydroxy-14-(2-hydroxyacetyl)-2,15-dimethyltetracyclo[8.7.0.0^{2,7}.0^{11,15}]heptadec-6-en-5-one	72.5	3
7-HYDROXYETHYLTHEOPHYLLINE	CN1c2ncn(CCO)c2C(=O)N(C)C1=O	7-(2-hydroxyethyl)-1,3-dimethyl-2,3,6,7-tetrahydro-1H-purine-2,6-dione	72.5	4
RETINOL	CC(\C=C\C=C(C)\C=C\C1=C(C)CCCC1(C)C)=C/CO	(2E,4E,6E,8E)-3,7-dimethyl-9-(2,6,6-trimethylcyclohex-1-en-1-yl)nona-2,4,6,8-tetraen-1-ol	72.5	1.9
RUTOSIDE (rutin)	CC1OC(OCC2OC(OC3=C(Oc4cc(O)cc(O)c4C3=O)c3ccc(O)c(O)c3)C(O)C(O)C2O)C(O)C(O)C1O	2-(3,4-dihydroxyphenyl)-5,7-dihydroxy-3-[(3,4,5-trihydroxy-6-{[(3,4,5-trihydroxy-6-methyloxan-2-yl)oxy]methyl}oxan-2-yl)oxy]-4H-chromen-4-one	72.6	4.9
HYDROCORTISONE ACETATE	CC(=O)OCC(=O)[C@@]1(O)CC[C@H]2[C@@H]3CCC4=CC(=O)CC[C@]4(C)[C@H]3[C@@H](O)C[C@]12C	2-[(1S,2R,10S,11S,14R,15S,17S)-14,17-dihydroxy-2,15-dimethyl-5-oxotetracyclo[8.7.0.0^{2,7}.0^{11,15}]heptadec-6-en-14-yl]-2-oxoethyl acetate	72.7	5.7
LINDANE	ClC1C(Cl)C(Cl)C(Cl)C(Cl)C1Cl	1,2,3,4,5,6-hexachlorocyclohexane	72.7	0.7
ZOLPIDEM	CN(C)C(=O)Cc1c(nc2ccc(C)cn12)-c1ccc(C)cc1	N,N-dimethyl-2-[6-methyl-2-(4-methylphenyl)imidazo[1,2-a]pyridin-3-yl]acetamide	72.8	9.6
zearalenone	C[C@H]1CCCC(=O)CCC\C=C\c2cc(O)cc(O)c2C(=O)O1	(3S)-14,16-dihydroxy-3-methyl-3,4,5,6,7,8,9,10-octahydro-1H-2-benzoxacyclotetradecine-1,7-dione	72.8	11.7
1S,2R-PHENYLPROPANOLAMINE	C[C@@H](N)[C@@H](O)c1ccccc1	(1S,2R)-2-amino-1-phenylpropan-1-ol	72.8	0.9
7-NITROINDAZOLE	O=N(=O)c1cccc2cn[nH]c12	7-nitro-1H-indazole	72.8	4.8
KOBUSONE	CC12CCC3C(CC3(C)C)C(=O)CCC1O2	4,12,12-trimethyl-5-oxatricyclo[8.2.0.0^{4,6}]dodecan-9-one	72.8	13.2
LOGANIN	COC(=O)C1=COC(OC2OC(CO)C(O)C(O)C2O)C2C(C)C(O)CC12	methyl 6-hydroxy-7-methyl-1-{[3,4,5-trihydroxy-6-(hydroxymethyl)oxan-2-yl]oxy}-1H,4aH,5H,6H,7H,7aH-cyclopenta[c]pyran-4-carboxylate	72.8	3.7
TETRAHYDROCORTISONE-21-ACETATE			72.8	1.8
QUEBRACHITOL	COC1C(O)C(O)C(O)C(O)C1O	6-methoxycyclohexane-1,2,3,4,5-pentol	72.9	6
MINOXIDIL	NC1=CC(=NC(=N)N1O)N1CCCCC1	6-amino-2-imino-4-(piperidin-1-yl)-1,2-dihydropyrimidin-1-ol	72.9	13.2
INDOPROFEN	CC(C(O)=O)c1ccc(cc1)N1Cc2ccccc2C1=O	2-[4-(1-oxo-2,3-dihydro-1H-isoindol-2-yl)phenyl]propanoic acid	73	3
8-HYDROXYCARAPINIC ACID	CC1(C)C(CC(O)=O)C2(C)C3CCC4(C)C(OC(=O)C=C4C3(O)CC(C1=O)C2=O)c1ccoc1	2-[6-(furan-3-yl)-11-hydroxy-1,5,15,15-tetramethyl-8,14,17-trioxo-7-oxatetracyclo[11.3.1.0^{2,11}.0^{5,10}]heptadec-9-en-16-yl]acetic acid	73	9.4
CEFOXITIN	CO[C@]1(NC(=O)Cc2cccs2)[C@H]2SCC(COC(N)=O)=C(N2C1=O)C(O)=O	(6R,7S)-3-[(carbamoyloxy)methyl]-7-methoxy-8-oxo-7-[2-(thiophen-2-yl)acetamido]-5-thia-1-azabicyclo[4.2.0]oct-2-ene-2-carboxylic acid	73	6.3
gamma-AMINOBUTYRIC ACID	NCCCC(O)=O	4-aminobutanoic acid	73	6.8
CULMORIN	CC12CC(O)C3C(C1O)C(C)(C)CCCC23C	2,6,6,9-tetramethyltricyclo[5.4.0.0^{2,9}]undecane-8,11-diol	73.1	8.1
2-METHYL-5,7,8-TRIMETHOXYISOFLAVONE			73.1	9.9
HEPTAMINOL	Cl.CC(N)CCCC(C)(C)O	6-amino-2-methylheptan-2-ol hydrochloride	73.1	3.4
L-PHENYLALANINOL	NC(CO)Cc1ccccc1	2-amino-3-phenylpropan-1-ol	73.2	7
METHOXAMINE	COc1ccc(OC)c(c1)C(O)C(C)N	2-amino-1-(2,5-dimethoxyphenyl)propan-1-ol	73.3	14.1
LINALOOL (+)	CC(C)=CCCC(C)(O)C=C	3,7-dimethylocta-1,6-dien-3-ol	73.3	5.6
CADIN-4-EN-10-OL	CC(C)C1CCC(C)(O)C2CCC(C)=CC12	1,6-dimethyl-4-(propan-2-yl)-1,2,3,4,4a,7,8,8a-octahydronaphthalen-1-ol	73.3	5.3
Quinine	OS(O)(=O)=O.COc1ccc2nccc(C(O)C3CC4CCN3CC4C=C)c2c1	sulfuric acid; {5-ethenyl-1-azabicyclo[2.2.2]octan-2-yl}(6-methoxyquinolin-4-yl)methanol	73.4	2.69
21-ACETOXYPREGNENOLONE	CC(=O)OCC(=O)C1CCC2C3CC=C4CC(O)CCC4(C)C3CCC12C	2-{5-hydroxy-2,15-dimethyltetracyclo[8.7.0.0^{2,7}.0^{11,15}]heptadec-7-en-14-yl}-2-oxoethyl acetate	73.4	3.4
NERIIFOLIN	CO[C@@H]1[C@@H](O)[C@H](C)O[C@@H](O[C@H]2CC[C@@]3(C)[C@H](CC[C@@H]4[C@@H]3CC[C@]3(C)[C@H](CC[C@]43O)C3=CC(=O)OC3)C2)[C@H]1O	4-[(1S,2S,5S,7R,10R,11S,14R,15R)-5-{[(2R,3S,4R,5S,6S)-3,5-dihydroxy-4-methoxy-6-methyloxan-2-yl]oxy}-11-hydroxy-2,15-dimethyltetracyclo[8.7.0.0^{2,7}.0^{11,15}]heptadecan-14-yl]-2,5-dihydrofuran-2-one	73.4	6.6
MECLOFENAMATE	Cc1ccc(Cl)c(Nc2ccccc2C(O)=O)c1Cl	2-[(2,6-dichloro-3-methylphenyl)amino]benzoic acid	73.4	0.6
ANHYDROGLUCOSE			73.5	4.4
PROCYCLIDINE	Cl.OC(CCN1CCCC1)(C1CCCCC1)c1ccccc1	1-cyclohexyl-1-phenyl-3-(pyrrolidin-1-yl)propan-1-ol hydrochloride	73.5	6.22
CYCLOVERATRYLENE			73.5	8.4
ANDROSTERONE ACETATE	CC(=O)OC1CCC2(C)C(CCC3C4CCC(=O)C4(C)CCC23)C1	2,15-dimethyl-14-oxotetracyclo[8.7.0.0^{2,7}.0^{11,15}]heptadecan-5-yl acetate	73.5	16
N- (9-FLUORENYLMETHOXYCARBONYL)-L-LEUCINE	CC(C)CC(NC(=O)OCC1c2ccccc2-c2ccccc12)C(O)=O	2-{[(9H-fluoren-9-ylmethoxy)carbonyl]amino}-4-methylpentanoic acid	73.5	2.4
PIPERIDOLATE	CCN1CCCC(C1)OC(=O)C(c1ccccc1)c1ccccc1	1-ethylpiperidin-3-yl 2,2-diphenylacetate	73.5	9.6
PIROXICAM	CN1C(C(=O)Nc2ccccn2)=C(O)c2ccccc2S1(=O)=O	4-hydroxy-2-methyl-1,1-dioxo-N-(pyridin-2-yl)-2H-1$l^{6},2-benzothiazine-3-carboxamide	73.6	0.84
NIACIN	OC(=O)c1cccnc1	pyridine-3-carboxylic acid	73.6	9.5
HYDROXYPROGESTERONE	CC(=O)C1(O)CCC2C3CCC4=CC(=O)CCC4(C)C3CCC12C	14-acetyl-14-hydroxy-2,15-dimethyltetracyclo[8.7.0.0^{2,7}.0^{11,15}]heptadec-6-en-5-one	73.6	5.9
MILTEFOSINE	CCCCCCCCCCCCCCCCOP([O-])(=O)OCC[N+](C)(C)C	hexadecyl [2-(trimethylazaniumyl)ethyl] phosphate	73.6	22.9
NADIDE	NC(=O)c1ccc[n+](c1)C1OC(COP([O-])(=O)OP(O)(=O)OCC2OC(C(O)C2O)n2cnc3c(N)ncnc23)C(O)C1O	1-(5-{[({[5-(6-amino-9H-purin-9-yl)-3,4-dihydroxyoxolan-2-yl]methoxy}(hydroxy)phosphoryl phosphonato)oxy]methyl}-3,4-dihydroxyoxolan-2-yl)-3-carbamoyl-1$l^{5}-pyridin-1-ylium	73.7	5.2
8-HYDROXY-15,16-BISNOR-11-LABDEN-13-ONE			73.7	23.3
NAPHAZOLINE	C(C1=NCCN1)c1cccc2ccccc12	2-(naphthalen-1-ylmethyl)-4,5-dihydro-1H-imidazole	73.7	6.2
AZLOCILLIN	[Na+].CC1(C)SC2C(NC(=O)C(NC(=O)N3CCNC3=O)c3ccccc3)C(=O)N2C1C([O-])=O	sodium 3,3-dimethyl-7-oxo-6-{2-[(2-oxoimidazolidin-1-yl)carbonylamino]-2-phenylacetamido}-4-thia-1-azabicyclo[3.2.0]heptane-2-carboxylate	73.7	4.8
DIETHYLTOLUAMIDE	CCN(CC)C(=O)c1cccc(C)c1	N,N-diethyl-3-methylbenzamide	73.7	0.5
1,4,5,8-TETRAHYDROXY-2,6-DIMETHYLANTHROQUINONE	Cc1cc(O)c2C(=O)c3c(O)c(C)cc(O)c3C(=O)c2c1O	1,4,5,8-tetrahydroxy-2,6-dimethyl-9,10-dihydroanthracene-9,10-dione	73.8	2.2
CARAPIN	COC(=O)CC1C(C)(C)C(=O)C2CC3C(CCC4(C)C(OC(=O)C=C34)c3ccoc3)C1(C)C2=O	methyl 2-[6-(furan-3-yl)-1,5,15,15-tetramethyl-8,14,17-trioxo-7-oxatetracyclo[11.3.1.0^{2,11}.0^{5,10}]heptadec-9-en-16-yl]acetate	73.8	0.9
VALSARTAN	CCCCC(=O)N(Cc1ccc(cc1)-c1ccccc1-c1nn[nH]n1)C(C(C)C)C(O)=O	3-methyl-2-[N-({4-[2-(2H-1,2,3,4-tetrazol-5-yl)phenyl]phenyl}methyl)pentanamido]butanoic acid	73.8	31.4
CEFUROXIME	CO\N=C(/C(=O)N[C@H]1[C@H]2SCC(COC(N)=O)=C(N2C1=O)C(O)=O)c1ccco1	(6R,7R)-3-[(carbamoyloxy)methyl]-7-[(2Z)-2-(furan-2-yl)-2-(methoxyimino)acetamido]-8-oxo-5-thia-1-azabicyclo[4.2.0]oct-2-ene-2-carboxylic acid	73.8	3.3
TETRAHYDROSAPPANONE A TRIMETHYL ETHER			73.9	0.9
HYDROXYUREA	NC(=O)NO	hydroxyurea	73.9	11.5
CARYLOPHYLLENE OXIDE	CC12CCC3C(CC3(C)C)C(=C)CC1O2	6,10,10-trimethyl-2-methylidene-5-oxatricyclo[7.2.0.0^{4,6}]undecane	73.9	10.3
SULFAMETHIZOLE	Cc1nnc(NS(=O)(=O)c2ccc(N)cc2)s1	4-amino-N-(5-methyl-1,3,4-thiadiazol-2-yl)benzene-1-sulfonamide	73.9	7.44
CYCLOSPORINE	CCC1NC(=O)C(C(O)C(C)C\C=C\C)N(C)C(=O)C(C(C)C)N(C)C(=O)C(CC(C)C)N(C)C(=O)C(CC(C)C)N(C)C(=O)C(C)NC(=O)C(C)NC(=O)C(CC(C)C)N(C)C(=O)C(NC(=O)C(CC(C)C)N(C)C(=O)CN(C)C1=O)C(C)C	30-ethyl-33-[(4E)-1-hydroxy-2-methylhex-4-en-1-yl]-1,4,7,10,12,15,19,25,28-nonamethyl-6,9,18,24-tetrakis(2-methylpropyl)-3,21-bis(propan-2-yl)-1,4,7,10,13,16,19,22,25,28,31-undecaazacyclotritriacontan-2,5,8,11,14,17,20,23,26,29,32-undecone	74	1.4
MEPHENTERMINE	OS(O)(=O)=O.CNC(C)(C)Cc1ccccc1	methyl(2-methyl-1-phenylpropan-2-yl)amine; sulfuric acid	74	1.4
SALICYL ALCOHOL	OCc1ccccc1O	2-(hydroxymethyl)phenol	74	1.55
IRETOL	COc1c(O)cc(O)cc1O	2-methoxybenzene-1,3,5-triol	74.2	3.2
IPRATROPIUM	CC(C)[N+]1(C)[C@H]2CC[C@@H]1CC(C2)OC(=O)C(CO)c1ccccc1	(1R,5S)-3-[(3-hydroxy-2-phenylpropanoyl)oxy]-8-methyl-8-(propan-2-yl)-8-azabicyclo[3.2.1]octan-8-ium	74.2	0.6
XYLOCCENSIN E			74.2	0.2
SINOMENINE	COC1=CC2C3Cc4ccc(OC)c(O)c4C2(CCN3C)CC1=O	3-hydroxy-4,12-dimethoxy-17-methyl-17-azatetracyclo[7.5.3.0^{1,10}.0^{2,7}]heptadeca-2,4,6,11-tetraen-13-one	74.2	9.2
MIDODRINE	Cl.COc1ccc(OC)c(c1)C(O)CNC(=O)CN	2-amino-N-[2-(2,5-dimethoxyphenyl)-2-hydroxyethyl]acetamide hydrochloride	74.3	1.8
ISOPROTERENOL	CC(C)NCC(O)c1ccc(O)c(O)c1	4-[1-hydroxy-2-(propan-2-ylamino)ethyl]benzene-1,2-diol	74.3	9.1
N,N-HEXAMETHYLENEAMILORIDE	NC(=N)NC(=O)c1nc(Cl)c(nc1N)N1CCCCCC1	3-amino-5-(azepan-1-yl)-N-carbamimidoyl-6-chloropyrazine-2-carboxamide	74.4	3.8
FOSCARNET	[Na+].[Na+].[Na+].[O-]C(=O)P([O-])([O-])=O	trisodium phosphonatoformate	74.4	2.9
PENTOLINIUM TARTRATE	OC(C(O)C([O-])=O)C(O)=O.OC(C(O)C([O-])=O)C(O)=O.C[N+]1(CCCCC[N+]2(C)CCCC2)CCCC1	1-methyl-1-[5-(1-methylpyrrolidin-1-ium-1-yl)pentyl]pyrrolidin-1-ium; bis(3-carboxy-2,3-dihydroxypropanoate)	74.5	7.6
BOLDINE	COc1cc-2c(CC3N(C)CCc4cc(O)c(OC)c-2c34)cc1O	4,16-dimethoxy-10-methyl-10-azatetracyclo[7.7.1.0^{2,7}.0^{13,17}]heptadeca-1(17),2(7),3,5,13,15-hexaene-5,15-diol	74.5	14.3
ETHINYL ESTRADIOL	C[C@]12CC[C@H]3[C@@H](CCc4cc(O)ccc34)[C@@H]1CC[C@@]2(O)C#C	(1S,10R,11S,14R,15S)-14-ethynyl-15-methyltetracyclo[8.7.0.0^{2,7}.0^{11,15}]heptadeca-2,4,6-triene-5,14-diol	74.5	3.1
5-HYDROXYIMINOISOCARYOPHYLLENE			74.5	24
PRILOCAINE	Cl.CCCNC(C)C(=O)Nc1ccccc1C	N-(2-methylphenyl)-2-(propylamino)propanamide hydrochloride	74.6	4.7
N-METHYLISOLEUCINE	CCC(C)C(NC)C(O)=O	3-methyl-2-(methylamino)pentanoic acid	74.6	10.9
GALANTHAMINE	COc1ccc2CN(C)CC[C@@]34C=C[C@H](O)C[C@@H]3Oc1c24	(1S,12S,14R)-9-methoxy-4-methyl-11-oxa-4-azatetracyclo[8.6.1.0^{1,12}.0^{6,17}]heptadeca-6,8,10(17),15-tetraen-14-ol	74.6	5.7
3-NOR-3-OXOPANASINSAN-6-OL			74.7	3.8
N-FORMYLMETHIONYL-LEUCYLPHENYLALANINE	CSCCC(NC=O)C(=O)NC(CC(C)C)C(=O)NC(Cc1ccccc1)C(O)=O	2-{2-[2-formamido-4-(methylsulfanyl)butanamido]-4-methylpentanamido}-3-phenylpropanoic acid	74.8	3.7
VULPINIC ACID	COC(=O)C(\c1ccccc1)=C1\OC(=O)C(C1=O)c1ccccc1	methyl 2-[(2E)-3,5-dioxo-4-phenyloxolan-2-ylidene]-2-phenylacetate	74.8	4.4
QUININE ETHYL CARBONATE	CCOC(=O)OC(C1CC2CCN1CC2C=C)c1ccnc2ccc(OC)cc12	{5-ethenyl-1-azabicyclo[2.2.2]octan-2-yl}(6-methoxyquinolin-4-yl)methyl ethyl carbonate	74.9	3.4
DISOPYRAMIDE	CC(C)N(CCC(C(N)=O)(c1ccccc1)c1ccccn1)C(C)C	4-[bis(propan-2-yl)amino]-2-phenyl-2-(pyridin-2-yl)butanamide	74.9	2.5
IPRIFLAVONE	CC(C)Oc1ccc2C(=O)C=C(Oc2c1)c1ccccc1	2-phenyl-7-(propan-2-yloxy)-4H-chromen-4-one	74.9	6.4
SIMAZINE	CCNc1nc(Cl)nc(NCC)n1	6-chloro-2-N,4-N-diethyl-1,3,5-triazine-2,4-diamine	75	0.2
ARABITOL(D)	OCC(O)C(O)C(O)CO	pentane-1,2,3,4,5-pentol	75.1, 97.1	3.0, 12.0
BETA-PROPIOLACTONE	O=C1CCO1	oxetan-2-one	75.1	3.1
EPHEDRINE (1R,2S)HYDROCHLORIDE	CN[C@@H](C)[C@H](O)c1ccccc1	(1R,2S)-2-(methylamino)-1-phenylpropan-1-ol	75.1	0.1
7,3'-DIMETHOXYFLAVONE			75.1	12
THONZYLAMINE	Cl.COc1ccc(CN(CCN(C)C)c2ncccn2)cc1	N-[2-(dimethylamino)ethyl]-N-[(4-methoxyphenyl)methyl]pyrimidin-2-amine hydrochloride	75.1	12.4
DOMPERIDONE	Clc1ccc2N(C3CCN(CCCN4C(=O)Nc5ccccc45)CC3)C(=O)Nc2c1	5-chloro-1-{1-[3-(2-oxo-2,3-dihydro-1H-1,3-benzodiazol-1-yl)propyl]piperidin-4-yl}-2,3-dihydro-1H-1,3-benzodiazol-2-one	75.1	8.2
1- (2-METHOXYPHENYL)PIERAZINE	Cl.COc1ccccc1N1CCNCC1	1-(2-methoxyphenyl)piperazine hydrochloride	75.1	14
AVOCADENE ACETATE	CC(=O)OCC(O)CC(O)CCCCCCCCCCCC=C	2,4-dihydroxyheptadec-16-en-1-yl acetate	75.2	7.6
BENZYL BENZOATE	O=C(OCc1ccccc1)c1ccccc1	benzyl benzoate	75.3	44.7
APHYLLIC ACID	OC(=O)C1CC(CN2CCCCC12)C1CCCCN1	3-(piperidin-2-yl)-octahydro-1H-quinolizine-1-carboxylic acid	75.3	5.4
ETHACRYNIC ACID	CCC(=C)C(=O)c1ccc(OCC(O)=O)c(Cl)c1Cl	2-[2,3-dichloro-4-(2-methylidenebutanoyl)phenoxy]acetic acid	75.3	1.8
1R,9S-HYDRASTINE	COc1ccc2C(OC(=O)c2c1OC)C1N(C)CCc2cc3OCOc3cc12	6,7-dimethoxy-3-{6-methyl-2H,5H,6H,7H,8H-[1,3]dioxolo[4,5-g]isoquinolin-5-yl}-1,3-dihydro-2-benzofuran-1-one	75.3	9.9
CEFADROXIL	CC1=C(N2C(SC1)C(NC(=O)C(N)c1ccc(O)cc1)C2=O)C(O)=O	7-[2-amino-2-(4-hydroxyphenyl)acetamido]-3-methyl-8-oxo-5-thia-1-azabicyclo[4.2.0]oct-2-ene-2-carboxylic acid	75.36	62.27
BENZOCAINE	CCOC(=O)c1ccc(N)cc1	ethyl 4-aminobenzoate	75.38	11.65
PRALIDOXIME MESYLATE	CS([O-])(=O)=O.C[n+]1ccccc1\C=N\O	2-[(1E)-(hydroxyimino)methyl]-1-methylpyridin-1-ium; methanesulfonate	75.5	13.9
URSINOIC ACID	COc1ccc(C(=O)CC(O)=O)c2OC(C)(C)C=Cc12	3-(5-methoxy-2,2-dimethyl-2H-chromen-8-yl)-3-oxopropanoic acid	75.5	3.8
AZACITIDINE	NC1=NC(=O)N(C=N1)[C@@H]1O[C@H](CO)[C@@H](O)[C@H]1O	4-amino-1-[(2R,3R,4S,5R)-3,4-dihydroxy-5-(hydroxymethyl)oxolan-2-yl]-1,2-dihydro-1,3,5-triazin-2-one	75.5	4.4
CEFOPERAZONE	CCN1CCN(C(=O)NC(C(=O)N[C@H]2[C@H]3SCC(CSc4nnnn4C)=C(N3C2=O)C(O)=O)c2ccc(O)cc2)C(=O)C1=O	(6R,7R)-7-{2-[(4-ethyl-2,3-dioxopiperazin-1-yl)carbonylamino]-2-(4-hydroxyphenyl)acetamido}-3-{[(1-methyl-1H-1,2,3,4-tetrazol-5-yl)sulfanyl]methyl}-8-oxo-5-thia-1-azabicyclo[4.2.0]oct-2-ene-2-carboxylic acid	75.5	5.7
PHENYTOIN	[Na+].O=C1NC(C(=O)[NH-]1)(c1ccccc1)c1ccccc1	sodium 2,5-dioxo-4,4-diphenyl-1$l^{5},3-imidazolidin-1-id-1-yl	75.5	8.72
CEFOTAXIME	[Na+].CON=C(C(=O)NC1C2SCC(COC(C)=O)=C(N2C1=O)C([O-])=O)c1csc(N)n1	sodium 3-[(acetyloxy)methyl]-7-[2-(2-amino-1,3-thiazol-4-yl)-2-(methoxyimino)acetamido]-8-oxo-5-thia-1-azabicyclo[4.2.0]oct-2-ene-2-carboxylate	75.5	24.05
LEVAMISOLE	Cl.C1CN2CC(N=C2S1)c1ccccc1	6-phenyl-2H,3H,5H,6H-imidazo[2,1-b][1,3]thiazole hydrochloride	75.6	2.4
PHYSOSTIGMINE	CNC(=O)Oc1ccc2N(C)[C@H]3N(C)CC[C@@]3(C)c2c1	(3aS,8aR)-1,3a,8-trimethyl-1H,2H,3H,3aH,8H,8aH-pyrrolo[2,3-b]indol-5-yl N-methylcarbamate	95.9, 75.6	8.9, 2.5
PSEUDRELONE A			75.6	5.1
CARBADOX	COC(=O)N\N=C\c1c[n+]([O-])c2ccccc2[n+]1[O-]	3-[(1E)-{[(methoxycarbonyl)amino]imino}methyl]quinoxaline-1,4-diium-1,4-bis(olate)	75.6	13.9
MITOTANE	ClC(Cl)C(c1ccc(Cl)cc1)c1ccccc1Cl	1-chloro-4-[2,2-dichloro-1-(2-chlorophenyl)ethyl]benzene	75.6	19.3
GENETICIN	OS(O)(=O)=O.OS(O)(=O)=O.CNC1C(O)C(OC2C(N)CC(N)C(OC3OC(C(C)O)C(O)C(O)C3N)C2O)OCC1(C)O	2-[(4,6-diamino-3-{[3-amino-4,5-dihydroxy-6-(1-hydroxyethyl)oxan-2-yl]oxy}-2-hydroxycyclohexyl)oxy]-5-methyl-4-(methylamino)oxane-3,5-diol; bis(sulfuric acid)	75.7	1
FLUNISOLIDE	CC1(C)O[C@@H]2C[C@H]3[C@@H]4C[C@H](F)C5=CC(=O)C=C[C@]5(C)[C@H]4[C@@H](O)C[C@]3(C)[C@@]2(O1)C(=O)CO	(1S,2S,4R,8S,9S,11S,12S,13R,19S)-19-fluoro-11-hydroxy-8-(2-hydroxyacetyl)-6,6,9,13-tetramethyl-5,7-dioxapentacyclo[10.8.0.0^{2,9}.0^{4,8}.0^{13,18}]icosa-14,17-dien-16-one	75.8	8.8
NORCANTHARIDIN	O=C1OC(=O)C2C3CCC(O3)C12	4,10-dioxatricyclo[5.2.1.0^{2,6}]decane-3,5-dione	75.8	8.6
METHYL GAMBOGINATE			75.8	0.4
12a-HYDROXY-5-DEOXYDEHYDROMUNDUSERONE			75.8	0.9
ZIDOVUDINE (AZT)	CC1=CN([C@H]2C[C@H](N=[N+]=[N-])[C@@H](CO)O2)C(=O)NC1=O	1-[(2R,4S,5S)-4-azido-5-(hydroxymethyl)oxolan-2-yl]-5-methyl-1,2,3,4-tetrahydropyrimidine-2,4-dione	75.8	0.6
PROTOPORPHYRIN IX	Cc1c(CCC(O)=O)c2cc3nc(cc4[nH]c(cc5[nH]c(cc1n2)c(C)c5C=C)c(C)c4C=C)c(C)c3CCC(O)=O	3-[20-(2-carboxyethyl)-10,15-diethenyl-5,9,14,19-tetramethyl-21,22,23,24-tetraazapentacyclo[16.2.1.1^{3,6}.1^{8,11}.1^{13,16}]tetracosa-1,3(24),4,6,8,10,12,14,16,18(21),19-undecaen-4-yl]propanoic acid	75.8	35.2
ROTENONIC ACID	COc1cc2OCC3Oc4c(CC=C(C)C)c(O)ccc4C(=O)C3c2cc1OC	3-hydroxy-9,10-dimethoxy-4-(3-methylbut-2-en-1-yl)-5a,6,11b,12-tetrahydro-5,7-dioxatetraphen-12-one	75.8	5.6
MENTHYL BENZOATE	CC(C)C1CCC(C)CC1OC(=O)c1ccccc1	5-methyl-2-(propan-2-yl)cyclohexyl benzoate	75.8	13.9
ACETANILIDE	CC(=O)Nc1ccccc1	N-phenylacetamide	75.9	29.2
SPECTINOMYCIN	Cl.Cl.CNC1C(O)C(NC)C2OC3(O)C(OC(C)CC3=O)OC2C1O	8,12,14-trihydroxy-5-methyl-11,13-bis(methylamino)-2,4,9-trioxatricyclo[8.4.0.0^{3,8}]tetradecan-7-one dihydrochloride	76	5.4
ANDROSTERONE SODIUM	C[C@]12CC[C@H]3[C@@H](CC[C@H]4C[C@H](O)CC[C@]34C)[C@@H]1CCC2=O	(1S,2S,5R,7S,10R,11S,15S)-5-hydroxy-2,15-dimethyltetracyclo[8.7.0.0^{2,7}.0^{11,15}]heptadecan-14-one	76	1.1
ALOIN	OC[C@H]1O[C@H]([C@H](O)[C@@H](O)[C@@H]1O)C1c2cccc(O)c2C(=O)c2c(O)cc(CO)cc12	1,8-dihydroxy-3-(hydroxymethyl)-10-[(2S,3R,4R,5S,6R)-3,4,5-trihydroxy-6-(hydroxymethyl)oxan-2-yl]-9,10-dihydroanthracen-9-one	76	22.1
TRANEXAMIC ACID	NCC1CCC(CC1)C(O)=O	4-(aminomethyl)cyclohexane-1-carboxylic acid	76	6.2
GRAYANOTOXIN I	CC(=O)OC1C2CCC3C1(CC2(C)O)CC(O)C1(O)C(CC(O)C1(C)C)C3(C)O	3,4,6,9,14-pentahydroxy-5,5,9,14-tetramethyltetracyclo[11.2.1.0^{1,10}.0^{4,8}]hexadecan-16-yl acetate	76	9.5
PRAVASTATIN SODIUM	[Na+].CCC(C)C(=O)OC1CC(O)C=C2C=CC(C)C(CCC(O)CC(O)CC([O-])=O)C12	sodium 3,5-dihydroxy-7-{6-hydroxy-2-methyl-8-[(2-methylbutanoyl)oxy]-1,2,6,7,8,8a-hexahydronaphthalen-1-yl}heptanoate	76.1	7.7
11alpha-ACETOXYKHIVORIN	CC(=O)OC1CC2(C)C(OC(=O)C3OC23C2(C)C(CC3C(C)(C)C(CC(OC(C)=O)C3(C)C12)OC(C)=O)OC(C)=O)c1ccoc1	13,15,19-tris(acetyloxy)-7-(furan-3-yl)-1,8,12,16,16-pentamethyl-5-oxo-3,6-dioxapentacyclo[9.8.0.0^{2,4}.0^{2,8}.0^{12,17}]nonadecan-10-yl acetate	76.1	13.3
5-FLUOROINDOLE-2-CARBOXYLIC ACID	OC(=O)c1cc2cc(F)ccc2[nH]1	5-fluoro-1H-indole-2-carboxylic acid	76.1	4.1
3',6-DIHYDROXYFLAVONE	Oc1cccc(c1)C1=CC(=O)c2cc(O)ccc2O1	6-hydroxy-2-(3-hydroxyphenyl)-4H-chromen-4-one	76.2	1
CHRYSANTHEMYL ALCOHOL	CC(C)=CC1C(CO)C1(C)C	[2,2-dimethyl-3-(2-methylprop-1-en-1-yl)cyclopropyl]methanol	76.2	5.3
FLUOCINOLONE ACETONIDE	CC1(C)OC2CC3C4CC(F)C5=CC(=O)C=CC5(C)C4(F)C(O)CC3(C)C2(O1)C(=O)CO	12,19-difluoro-11-hydroxy-8-(2-hydroxyacetyl)-6,6,9,13-tetramethyl-5,7-dioxapentacyclo[10.8.0.0^{2,9}.0^{4,8}.0^{13,18}]icosa-14,17-dien-16-one	76.3	2.9
BUSSEIN	COC(=O)CC1C2(C)CC34OC5(C)OC6(C(OC(C)=O)C3(O)C2OC(=O)C(C)C)C2\C(C(=O)OC(c3ccoc3)C2(C)C(OC(C)=O)C(OC(C)=O)C6(O5)C14C)=C(/O)C(C)C	(3E)-8,9,20-tris(acetyloxy)-6-(furan-3-yl)-19-hydroxy-3-(1-hydroxy-2-methylpropylidene)-16-(2-methoxy-2-oxoethyl)-7,12,15,17-tetramethyl-4-oxo-5,11,13,21-tetraoxaheptacyclo[10.8.1.1^{14,17}.0^{1,10}.0^{2,7}.0^{10,15}.0^{14,19}]docosan-18-yl 2-methylpropanoate	76.3	2.3
DIPHENHYDRAMINE	CN(C)CCOC(c1ccccc1)c1ccccc1	[2-(diphenylmethoxy)ethyl]dimethylamine	76.3	3.8
PREDNISOLONE	CC12CC(O)C3C(CCC4=CC(=O)C=CC34C)C1CCC2(O)C(=O)CO	14,17-dihydroxy-14-(2-hydroxyacetyl)-2,15-dimethyltetracyclo[8.7.0.0^{2,7}.0^{11,15}]heptadeca-3,6-dien-5-one	76.3	0.28
3-PINANONE OXIME			76.3	2.3
FARNESOL	CC(C)=CCC\C(C)=C/CC\C(C)=C\CO	(2E,6Z)-3,7,11-trimethyldodeca-2,6,10-trien-1-ol	76.3	6.6
METFORMIN HYDROCHLORIDE	Cl.CN(C)C(=N)NC(N)=N	1-carbamimidamido-N,N-dimethylmethanimidamide hydrochloride	76.3	13.5
NIFLUMIC ACID	OC(=O)c1cccnc1Nc1cccc(c1)C(F)(F)F	2-{[3-(trifluoromethyl)phenyl]amino}pyridine-3-carboxylic acid	76.3	7.7
DEXAMETHASONE SODIUM PHOSPHATE	[Na+].[Na+].CC1CC2C3CCC4=CC(=O)C=CC4(C)C3(F)C(O)CC2(C)C1(O)C(=O)COP([O-])([O-])=O	disodium 1-fluoro-14,17-dihydroxy-2,13,15-trimethyl-14-[2-(phosphonatooxy)acetyl]tetracyclo[8.7.0.0^{2,7}.0^{11,15}]heptadeca-3,6-dien-5-one	76.4	2.5
SWIETENINE			76.4	13.1
DIMETHOATE	CNC(=O)CSP(=S)(OC)OC	dimethyl {[(methylcarbamoyl)methyl]sulfanyl}(sulfanylidene)phosphonite	76.4	0.1
ANTIPYRINE	CN1N(C(=O)C=C1C)c1ccccc1	1,5-dimethyl-2-phenyl-2,3-dihydro-1H-pyrazol-3-one	76.42	8.81
PENTOXIFYLLINE	CN1c2ncn(C)c2C(=O)N(CCCCC(C)=O)C1=O	3,7-dimethyl-1-(5-oxohexyl)-2,3,6,7-tetrahydro-1H-purine-2,6-dione	76.5	5.2
MOXALACTAM	CO[C@]1(NC(=O)C(C(O)=O)c2ccc(O)cc2)[C@H]2OCC(CSc3nnnn3C)=C(N2C1=O)C(O)=O	(6R,7R)-7-[2-carboxy-2-(4-hydroxyphenyl)acetamido]-7-methoxy-3-{[(1-methyl-1H-1,2,3,4-tetrazol-5-yl)sulfanyl]methyl}-8-oxo-5-oxa-1-azabicyclo[4.2.0]oct-2-ene-2-carboxylic acid	76.6	1.1
GUANABENZ ACETATE	CC(O)=O.NC(N)=NN=Cc1c(Cl)cccc1Cl	2-{[(2,6-dichlorophenyl)methylidene]amino}guanidine; acetic acid	76.6	10.6
QUINOLINIC ACID	OC(=O)c1cccnc1C(O)=O	pyridine-2,3-dicarboxylic acid	76.6	12.5
PREGABALIN	CC(C)CC(CN)CC(O)=O	3-(aminomethyl)-5-methylhexanoic acid	76.6	1.7
EUCATROPINE	CC1CC(CC(C)(C)N1C)OC(=O)C(O)c1ccccc1	1,2,2,6-tetramethylpiperidin-4-yl 2-hydroxy-2-phenylacetate	76.6	16.2
ALBUTEROL (+/-)	CC(C)(C)NCC(O)c1ccc(O)c(CO)c1	4-[2-(tert-butylamino)-1-hydroxyethyl]-2-(hydroxymethyl)phenol	76.61	59.85
DEXAMETHASONE	C[C@@H]1C[C@H]2[C@@H]3CCC4=CC(=O)C=C[C@]4(C)[C@@]3(F)[C@@H](O)C[C@]2(C)[C@@]1(O)C(=O)CO	(1R,2S,10S,11S,13R,14R,15S,17S)-1-fluoro-14,17-dihydroxy-14-(2-hydroxyacetyl)-2,13,15-trimethyltetracyclo[8.7.0.0^{2,7}.0^{11,15}]heptadeca-3,6-dien-5-one	76.7	1.3
VERATRIC ACID	COc1ccc(cc1OC)C(O)=O	3,4-dimethoxybenzoic acid	76.7	10.8
3alpha-HYDROXY-4,4-BISNOR-8,11,13-PODOCARPATRIENE			76.7	2.9
COUMARINIC ACID METHYL ETHER			76.7	1.1
METARAMINOL	OC(C(O)C(O)=O)C(O)=O.CC(N)C(O)c1cccc(O)c1	2,3-dihydroxybutanedioic acid; 3-(2-amino-1-hydroxypropyl)phenol	76.8	1.3
2-METHOXYRESORCINOL	COc1c(O)cccc1O	2-methoxybenzene-1,3-diol	76.8	1.6
EPIAFZELECHIN (2R,3R)(-)	OC1Cc2c(O)cc(O)cc2OC1c1ccc(O)cc1	2-(4-hydroxyphenyl)-3,4-dihydro-2H-1-benzopyran-3,5,7-triol	76.9	4.4
GARCINOLIC ACID	CC(C)=CCCC1(C)Oc2c(CC=C(C)C)c3OC45C(CCC=C4C(=O)c3c(O)c2C=C1)C(C)(C)OC5(C\C=C(/C)C(O)=O)C(O)=O	4-[(2E)-3-carboxy-3-methylprop-2-en-1-yl]-14-hydroxy-6,6,18-trimethyl-21-(3-methylbut-2-en-1-yl)-18-(4-methylpent-3-en-1-yl)-12-oxo-2,5,19-trioxapentacyclo[11.8.0.0^{3,7}.0^{3,11}.0^{15,20}]henicosa-1(13),10,14,16,20-pentaene-4-carboxylic acid	76.9	1
OXCARBAZEPINE	NC(=O)N1c2ccccc2CC(=O)c2ccccc12	9-oxo-2-azatricyclo[9.4.0.0^{3,8}]pentadeca-1(15),3,5,7,11,13-hexaene-2-carboxamide	76.9	7.8
COENZYME B12	[Co++].[CH2-][C@H]1O[C@H]([C@H](O)[C@@H]1O)n1cnc2c(N)ncnc12.C[C@H](CNC(=O)CC[C@]1(C)[C@@H](CC(N)=O)[C@H]2[N-]\C1=C(C)/C1=N/C(=C\C3=N\C(=C(C)/C4=N[C@]2(C)[C@@](C)(CC(N)=O)[C@@H]4CCC(N)=O)[C@@](C)(CC(N)=O)[C@@H]3CCC(N)=O)C(C)(C)[C@@H]1CCC(N)=O)OP([O-])(=O)O[C@@H]1[C@@H](CO)O[C@@H]([C@@H]1O)n1cnc2cc(C)c(C)cc12	cobalt(2+) ion (1R,2R,3S,4S,6Z,8S,9S,11Z,14S,16Z,18R,19R)-4,9,14-tris(2-carbamoylethyl)-3,8,19-tris(carbamoylmethyl)-18-(2-{[(2R)-2-{[(2R,3S,4R,5S)-5-(5,6-dimethyl-1H-1,3-benzodiazol-1-yl)-4-hydroxy-2-(hydroxymethyl)oxolan-3-yl phosphonato]oxy}propyl]carbamoyl}ethyl)-2,3,6,8,13,13,16,18-octamethyl-20,21,22,23-tetraazapentacyclo[15.2.1.1^{2,5}.1^{7,10}.1^{12,15}]tricosa-5(23),6,10(22),11,15(21),16…	76.9	2.4
TILMICOSIN	CCC1OC(=O)CC(O)C(C)C(OC2OC(C)C(O)C(C2O)N(C)C)C(CCN2CC(C)CC(C)C2)CC(C)C(=O)C=CC(C)=CC1COC1OC(C)C(O)C(OC)C1OC	6-{[4-(dimethylamino)-3,5-dihydroxy-6-methyloxan-2-yl]oxy}-7-[2-(3,5-dimethylpiperidin-1-yl)ethyl]-16-ethyl-4-hydroxy-15-{[(5-hydroxy-3,4-dimethoxy-6-methyloxan-2-yl)oxy]methyl}-5,9,13-trimethyl-1-oxacyclohexadeca-11,13-diene-2,10-dione	76.9	2.1
NOMIFENSINE	OC(=O)\C=C/C(O)=O.CN1CC(c2ccccc2)c2cccc(N)c2C1	(2Z)-but-2-enedioic acid; 2-methyl-4-phenyl-1,2,3,4-tetrahydroisoquinolin-8-amine	76.9	5.3
2'-METHOXYFORMONETIN	COc1ccc(c(OC)c1)C1=COc2cc(O)ccc2C1=O	3-(2,4-dimethoxyphenyl)-7-hydroxy-4H-chromen-4-one	76.9	6.7
GITOXIN	CC1OC(CC(O)C1O)OC1C(O)CC(OC2C(O)CC(OC3CCC4(C)C(CCC5C4CCC4(C)C(C(O)CC54O)C4=CC(=O)OC4)C3)OC2C)OC1C	4-(5-{[5-({5-[(4,5-dihydroxy-6-methyloxan-2-yl)oxy]-4-hydroxy-6-methyloxan-2-yl}oxy)-4-hydroxy-6-methyloxan-2-yl]oxy}-11,13-dihydroxy-2,15-dimethyltetracyclo[8.7.0.0^{2,7}.0^{11,15}]heptadecan-14-yl)-2,5-dihydrofuran-2-one	77	0.6
ISOBERGAPTENE	COc1cc2occc2c2OC(=O)C=Cc12	5-methoxy-2H-furo[2,3-h]chromen-2-one	77	0
MADECASSIC ACID	CC1CCC2(CCC3(C)C(=CCC4C5(C)CC(O)C(O)C(C)(CO)C5C(O)CC34C)C2C1C)C(O)=O	8,10,11-trihydroxy-9-(hydroxymethyl)-1,2,6a,6b,9,12a-hexamethyl-1,2,3,4,4a,5,6,6a,6b,7,8,8a,9,10,11,12,12a,12b,13,14b-icosahydropicene-4a-carboxylic acid	77	9.2
ERYTHROMYCIN	CC[C@H]1OC(=O)[C@H](C)[C@@H](O[C@H]2C[C@@](C)(OC)[C@@H](O)[C@H](C)O2)[C@H](C)[C@@H](O[C@@H]2O[C@H](C)C[C@@H]([C@H]2O)N(C)C)[C@](C)(O)C[C@@H](C)C(=O)[C@H](C)[C@@H](O)[C@]1(C)O	(3R,4S,5S,6R,7R,9R,11R,12R,13S,14R)-6-{[(2S,3R,4S,6R)-4-(dimethylamino)-3-hydroxy-6-methyloxan-2-yl]oxy}-14-ethyl-7,12,13-trihydroxy-4-{[(2R,4R,5S,6S)-5-hydroxy-4-methoxy-4,6-dimethyloxan-2-yl]oxy}-3,5,7,9,11,13-hexamethyl-1-oxacyclotetradecane-2,10-dione	77	1.2
VINCAMINE	CCC12CCCN3CCc4c(C13)n(c1ccccc41)C(O)(C2)C(=O)OC	methyl 15-ethyl-17-hydroxy-1,11-diazapentacyclo[9.6.2.0^{2,7}.0^{8,18}.0^{15,19}]nonadeca-2(7),3,5,8(18)-tetraene-17-carboxylate	77.04	0.65
CEFAZOLIN	Cc1nnc(SCC2=C(N3C(SC2)C(NC(=O)Cn2cnnn2)C3=O)C(O)=O)s1	3-{[(5-methyl-1,3,4-thiadiazol-2-yl)sulfanyl]methyl}-8-oxo-7-[2-(1H-1,2,3,4-tetrazol-1-yl)acetamido]-5-thia-1-azabicyclo[4.2.0]oct-2-ene-2-carboxylic acid	77.04	9.2
3,7-EPOXYCARYOPHYLLAN-6-ONE			77.1	10.3
ADRENALINE	CNCC(O)c1ccc(O)c(O)c1	4-[1-hydroxy-2-(methylamino)ethyl]benzene-1,2-diol	77.1	0.3
ACETYLCHOLINE	CC(=O)OCC[N+](C)(C)C	[2-(acetyloxy)ethyl]trimethylazanium	77.1	1.43
IBUPROFEN	CC(C)Cc1ccc(cc1)C(C)C(O)=O	2-[4-(2-methylpropyl)phenyl]propanoic acid	77.1	13.4
DICHLORODIPHENYLTRICHLOROETHANE	Clc1ccc(cc1)C(c1ccc(Cl)cc1)C(Cl)(Cl)Cl	1-chloro-4-[2,2,2-trichloro-1-(4-chlorophenyl)ethyl]benzene	77.2	5.2
HARMALOL	Cl.CC1=NCCc2c1[nH]c1cc(O)ccc21	1-methyl-3H,4H,9H-pyrido[3,4-b]indol-7-ol hydrochloride	77.2	10.3
Fluconazole	OC(Cn1cncn1)(Cn1cncn1)c1ccc(F)cc1F	2-(2,4-difluorophenyl)-1,3-bis(1H-1,2,4-triazol-1-yl)propan-2-ol	77.2	2.4
COLUMBIN	C[C@@]12C[C@H](OC(=O)[C@@H]1CCC1(C)C2[C@H]2OC(=O)[C@@]1(O)C=C2)c1ccoc1	(1S,3S,5S,8R,12R)-5-(furan-3-yl)-12-hydroxy-3,11-dimethyl-6,14-dioxatetracyclo[10.2.2.0^{2,11}.0^{3,8}]hexadec-15-ene-7,13-dione	77.2	3.8
PROMETON	COc1nc(NC(C)C)nc(NC(C)C)n1	6-methoxy-2-N,4-N-bis(propan-2-yl)-1,3,5-triazine-2,4-diamine	77.2	22.8
CAFFEINE	CN1c2ncn(C)c2C(=O)N(C)C1=O	1,3,7-trimethyl-2,3,6,7-tetrahydro-1H-purine-2,6-dione	77.23	11.9
CEPHALOTHIN	[Na+].CC(=O)OCC1=C(N2C(SC1)C(NC(=O)Cc1cccs1)C2=O)C([O-])=O	sodium 3-[(acetyloxy)methyl]-8-oxo-7-[2-(thiophen-2-yl)acetamido]-5-thia-1-azabicyclo[4.2.0]oct-2-ene-2-carboxylate	77.24	20.2
ENOXOLONE	CC1(C)[C@@H](O)CC[C@@]2(C)[C@H]1CC[C@]1(C)[C@@H]2C(=O)C=C2[C@@H]3C[C@](C)(CC[C@]3(C)CC[C@@]12C)C(O)=O	(2S,4aS,6aS,6bR,8aR,10S,12aS,12bR,14bR)-10-hydroxy-2,4a,6a,6b,9,9,12a-heptamethyl-13-oxo-1,2,3,4,4a,5,6,6a,6b,7,8,8a,9,10,11,12,12a,12b,13,14b-icosahydropicene-2-carboxylic acid	77.3	0.7
MEXICANOLIDE	COC(=O)CC1C(C)(C)C(=O)C2CC3=C4CC(=O)OC(c5ccoc5)C4(C)CCC3C1(C)C2=O	methyl 2-[6-(furan-3-yl)-1,5,15,15-tetramethyl-8,14,17-trioxo-7-oxatetracyclo[11.3.1.0^{2,11}.0^{5,10}]heptadec-10-en-16-yl]acetate	77.3	1.4
EQUILIN	CC12CCC3C(=CCc4cc(O)ccc34)C1CCC2=O	5-hydroxy-15-methyltetracyclo[8.7.0.0^{2,7}.0^{11,15}]heptadeca-2,4,6,9-tetraen-14-one	77.3	4.2
NORGESTREL	CC[C@]12CC[C@H]3[C@@H](CCC4=CC(=O)CC[C@H]34)[C@@H]1CC[C@@]2(O)C#C	(1S,2R,10R,11S,14R,15S)-15-ethyl-14-ethynyl-14-hydroxytetracyclo[8.7.0.0^{2,7}.0^{11,15}]heptadec-6-en-5-one	77.3	0.87
MEXILETINE	Cl.CC(N)COc1c(C)cccc1C	2-(2-aminopropoxy)-1,3-dimethylbenzene hydrochloride	77.3	8.4
TRIMETHOPRIM	COc1cc(Cc2cnc(N)nc2N)cc(OC)c1OC	5-[(3,4,5-trimethoxyphenyl)methyl]pyrimidine-2,4-diamine	77.4	39.76
MINAPRINE	Cc1cc(nnc1NCCN1CCOCC1)-c1ccccc1	4-methyl-N-[2-(morpholin-4-yl)ethyl]-6-phenylpyridazin-3-amine	77.4	1
CYCLIZINE	CN1CCN(CC1)C(c1ccccc1)c1ccccc1	1-(diphenylmethyl)-4-methylpiperazine	77.4	15.1
6,4'-DIMETHOXYFLAVONE			77.4	1.5
GLUCONOLACTONE	OCC1OC(=O)C(O)C(O)C1O	3,4,5-trihydroxy-6-(hydroxymethyl)oxan-2-one	77.4	2.4
CYPROTERONE	CC(=O)[C@@]1(O)CC[C@H]2[C@@H]3C=C(Cl)C4=CC(=O)[C@@H]5C[C@@H]5[C@]4(C)[C@H]3CC[C@]12C	(1S,2S,3S,5R,11R,12S,15R,16S)-15-acetyl-9-chloro-15-hydroxy-2,16-dimethylpentacyclo[9.7.0.0^{2,8}.0^{3,5}.0^{12,16}]octadeca-7,9-dien-6-one	77.4	2.2
2-METHYLENE-5-(2,5-DIOXOTETRAHYDROFURAN-3-YL)-6-OXO--10,10-DIMETHYLBICYCLO(7: 2: 0)UNDECANE	CC1(C)CC2C1CCC1(C)CCCC2(O)C1	4,4,8-trimethyltricyclo[6.3.1.0^{2,5}]dodecan-1-ol	81.7, 77.4	8.7, 1.2
CYCLOSERINE	N[C@@H]1CONC1=O	(4R)-4-amino-1,2-oxazolidin-3-one	77.4	9.4
d(-Arg-2)KYOTORPHAN ACETATE	CC(O)=O.N[C@@H](Cc1ccc(O)cc1)C(=O)N[C@H](CCCN=C(N)N)C(O)=O	(2R)-2-[(2S)-2-amino-3-(4-hydroxyphenyl)propanamido]-5-[(diaminomethylidene)amino]pentanoic acid; acetic acid	77.4	2.4
DIHYDRO-7-DESACETYLDEOXYGEDUNIN			77.4	1.6
2,3,4-TRIHYDROXY-4'-ETHOXYBENZOPHENONE			77.5	0.6
PYRITHYLDIONE	CCC1(CC)C(=O)NC=CC1=O	3,3-diethyl-1,2,3,4-tetrahydropyridine-2,4-dione	77.5	1.1
DIETHYLSTILBESTROL	CC\C(c1ccc(O)cc1)=C(\CC)c1ccc(O)cc1	4-[(3E)-4-(4-hydroxyphenyl)hex-3-en-3-yl]phenol	77.5	4.6
CYCLOCREATINE	OC(=O)CN1CCNC1=N	2-(2-iminoimidazolidin-1-yl)acetic acid	77.5	4.5
ETOPOSIDE	COc1cc(cc(OC)c1O)[C@H]1[C@@H]2[C@H](COC2=O)[C@H](O[C@@H]2O[C@@H]3CO[C@@H](C)O[C@H]3[C@H](O)[C@H]2O)c2cc3OCOc3cc12	(10R,11R,15R,16S)-16-{[(2R,4aR,6R,7R,8R,8aS)-7,8-dihydroxy-2-methyl-hexahydro-2H-pyrano[3,2-d][1,3]dioxin-6-yl]oxy}-10-(4-hydroxy-3,5-dimethoxyphenyl)-4,6,13-trioxatetracyclo[7.7.0.0^{3,7}.0^{11,15}]hexadeca-1,3(7),8-trien-12-one	77.5	20.7
CIMETIDINE	CN=C(NCCSCc1nc[nH]c1C)NC#N	1-cyano-2-methyl-3-(2-{[(5-methyl-1H-imidazol-4-yl)methyl]sulfanyl}ethyl)guanidine	77.57	42.33
EVERNINIC ACID	COc1cc(O)c(C(O)=O)c(O)c1	2,6-dihydroxy-4-methoxybenzoic acid	77.6	2.7
DEOXYANDIROBIN	COC(=O)CC1C(C)(C)C(=O)C=CC1(C)C1CCC2(C)C(OC(=O)C=C2C1=C)c1ccoc1	methyl 2-{2-[1-(furan-3-yl)-8a-methyl-5-methylidene-3-oxo-3,5,6,7,8,8a-hexahydro-1H-isochromen-6-yl]-2,6,6-trimethyl-5-oxocyclohex-3-en-1-yl}acetate	77.6	17.1
MELEZITOSE	OCC1OC(CO)(OC2OC(CO)C(O)C(O)C2O)C(OC2OC(CO)C(O)C(O)C2O)C1O	2-{[4-hydroxy-2,5-bis(hydroxymethyl)-3-{[3,4,5-trihydroxy-6-(hydroxymethyl)oxan-2-yl]oxy}oxolan-2-yl]oxy}-6-(hydroxymethyl)oxane-3,4,5-triol	77.6	8.2
7-HYDROXY-2'-METHOXYISOFLAVONE			77.7	9.1
AESCULIN	OCC1OC(Oc2cc3C=CC(=O)Oc3cc2O)C(O)C(O)C1O	7-hydroxy-6-{[3,4,5-trihydroxy-6-(hydroxymethyl)oxan-2-yl]oxy}-2H-chromen-2-one	77.7	7.4
PEMPIDINE	CN1C(C)(C)CCCC1(C)C	1,2,2,6,6-pentamethylpiperidine	77.8	1.4
OXYTETRACYCLINE	Cl.CN(C)C1C2C(O)C3C(C(=O)c4c(O)cccc4C3(C)O)=C(O)C2(O)C(=O)C(C(N)=O)=C1O	4-(dimethylamino)-3,5,6,10,12,12a-hexahydroxy-6-methyl-1,11-dioxo-1,4,4a,5,5a,6,11,12a-octahydrotetracene-2-carboxamide hydrochloride	77.8	1.13
ESTROPIPATE	C1CNCCN1.CC12CCC3C(CCc4cc(OS(O)(=O)=O)ccc34)C1CCC2=O	piperazine; {15-methyl-14-oxotetracyclo[8.7.0.0^{2,7}.0^{11,15}]heptadeca-2,4,6-trien-5-yl}oxidanesulfonic acid	77.8	0.6
2,4-DICHLOROPHENOXYACETIC ACID, METHYL ESTER	COC(=O)COc1ccc(Cl)cc1Cl	methyl 2-(2,4-dichlorophenoxy)acetate	77.8	10.4
CRUSTECDYSONE	CC(C)(O)CCC(O)C(C)(O)C1CCC2(O)C3=CC(=O)C4CC(O)C(O)CC4(C)C3CCC12C	4,5,11-trihydroxy-2,15-dimethyl-14-(2,3,6-trihydroxy-6-methylheptan-2-yl)tetracyclo[8.7.0.0^{2,7}.0^{11,15}]heptadec-9-en-8-one	77.9	3.9
4,4'-DIISOTHIOCYANOSTILBENE-2,2'-SUFONIC ACID			77.9	11
METHICILLIN	COc1cccc(OC)c1C(=O)N[C@H]1[C@H]2SC(C)(C)[C@@H](N2C1=O)C(O)=O	(2S,5R,6R)-6-[(2,6-dimethoxybenzene)amido]-3,3-dimethyl-7-oxo-4-thia-1-azabicyclo[3.2.0]heptane-2-carboxylic acid	77.9	0.7
MESNA	[Na+].[O-]S(=O)(=O)CCS	sodium 2-sulfanylethane-1-sulfonate	77.9	0.5
BUMETANIDE	CCCCNc1cc(cc(c1Oc1ccccc1)S(N)(=O)=O)C(O)=O	3-(butylamino)-4-phenoxy-5-sulfamoylbenzoic acid	78	16.2
PRIEURIANIN ACETATE	CCC(C)C(OC(C)=O)C(=O)OC1C(OC=O)C(C(=C)C2C(=O)CC(c3ccoc3)C12C)C1(C)C(CC(=O)OC(C)(COC(C)=O)C1CC(=O)OC)OC(C)=O	6-[5-(acetyloxy)-2-[(acetyloxy)methyl]-3-(2-methoxy-2-oxoethyl)-2,4-dimethyl-7-oxooxepan-4-yl]-5-(formyloxy)-3-(furan-3-yl)-3a-methyl-7-methylidene-1-oxo-octahydro-1H-inden-4-yl 2-(acetyloxy)-3-methylpentanoate	78	3.8
AVOCADANOFURAN	CCCCCCCCCCCCCc1ccco1	2-tridecylfuran	78	5.1
ANTHRALIN	Oc1cccc2Cc3cccc(O)c3C(=O)c12	1,8-dihydroxy-9,10-dihydroanthracen-9-one	78.08	39.94
PHENYLBUTYRATE	OC(=O)CCCc1ccccc1	4-phenylbutanoic acid	78.1	10.1
KYNURAMINE	NCC(N)C(=O)c1ccccc1	2,3-diamino-1-phenylpropan-1-one	78.1	4.7
ORNITHINE aKETOGLUTARATE	NCCCC(N)C(O)=O.OC(=O)CCC(=O)C(O)=O	2,5-diaminopentanoic acid; 2-oxopentanedioic acid	78.1	1.1
IRIDIN	COc1cc(cc(O)c1OC)-c1coc2cc(OC3OC(CO)C(O)C(O)C3O)c(OC)c(O)c2c1=O	5-hydroxy-3-(3-hydroxy-4,5-dimethoxyphenyl)-6-methoxy-7-{[3,4,5-trihydroxy-6-(hydroxymethyl)oxan-2-yl]oxy}-4H-chromen-4-one	78.1	2.1
PROBENECID	CCCN(CCC)S(=O)(=O)c1ccc(cc1)C(O)=O	4-(dipropylsulfamoyl)benzoic acid	78.1	19.3
RESORCINOL	Oc1cccc(O)c1	benzene-1,3-diol	78.2	10.73
PHENINDIONE	O=C1C(C(=O)c2ccccc12)c1ccccc1	2-phenyl-2,3-dihydro-1H-indene-1,3-dione	78.3	3.95
DIBEKACIN	OS(O)(=O)=O.NCC1CCC(N)C(OC2C(N)CC(N)C(OC3OC(CO)C(O)C(N)C3O)C2O)O1	4-amino-2-[(4,6-diamino-3-{[3-amino-6-(aminomethyl)oxan-2-yl]oxy}-2-hydroxycyclohexyl)oxy]-6-(hydroxymethyl)oxane-3,5-diol; sulfuric acid	78.3	8.1
7,4'-DIHYDROXYFLAVONE	Oc1ccc(cc1)C1=CC(=O)c2ccc(O)cc2O1	7-hydroxy-2-(4-hydroxyphenyl)-4H-chromen-4-one	78.3	12.8
HALAZONE	OC(=O)c1ccc(cc1)S(=O)(=O)N(Cl)Cl	4-(dichlorosulfamoyl)benzoic acid	78.3	10.4
ENDECAPHYLLIN X			78.3	1.3
MORIN	Oc1ccc(c(O)c1)C1=C(O)C(=O)c2c(O)cc(O)cc2O1	2-(2,4-dihydroxyphenyl)-3,5,7-trihydroxy-4H-chromen-4-one	78.3	9
TRIPROLIDINE	Cc1ccc(cc1)C(=CCN1CCCC1)c1ccccn1	2-[1-(4-methylphenyl)-3-(pyrrolidin-1-yl)prop-1-en-1-yl]pyridine	78.35	19.5
(+)-BIOTIN	OC(=O)CCCC[C@@H]1SC[C@@H]2NC(=O)N[C@H]12	5-[(3aS,4S,6aR)-2-oxo-hexahydro-1H-thieno[3,4-d]imidazolidin-4-yl]pentanoic acid	78.4	3.1
CEFSULODIN	[Na+].NC(=O)c1cc[n+](CC2=C(N3[C@H](SC2)[C@H](NC(=O)C(c2ccccc2)S(O)(=O)=O)C3=O)C([O-])=O)cc1	sodium 4-carbamoyl-1-{[(6R,7R)-2-carboxylato-8-oxo-7-(2-phenyl-2-sulfoacetamido)-5-thia-1-azabicyclo[4.2.0]oct-2-en-3-yl]methyl}pyridin-1-ium	78.4	3
BETAMETHASONE	CC1CC2C3CCC4=CC(=O)C=CC4(C)C3(F)C(O)CC2(C)C1(O)C(=O)CO	1-fluoro-14,17-dihydroxy-14-(2-hydroxyacetyl)-2,13,15-trimethyltetracyclo[8.7.0.0^{2,7}.0^{11,15}]heptadeca-3,6-dien-5-one	78.4	5.3
MIGLITOL	OCCN1CC(O)C(O)C(O)C1CO	1-(2-hydroxyethyl)-2-(hydroxymethyl)piperidine-3,4,5-triol	78.4	9.2
PHENYLBUTAZONE	CCCCC1C(=O)N(N(C1=O)c1ccccc1)c1ccccc1	4-butyl-1,2-diphenylpyrazolidine-3,5-dione	78.4	3.02
LIOTHYRONINE	N[C@@H](Cc1cc(I)c(Oc2ccc(O)c(I)c2)c(I)c1)C(O)=O	(2S)-2-amino-3-[4-(4-hydroxy-3-iodophenoxy)-3,5-diiodophenyl]propanoic acid	78.4	14.3
BUPIVACAINE	CCCCN1CCCCC1C(=O)Nc1c(C)cccc1C	1-butyl-N-(2,6-dimethylphenyl)piperidine-2-carboxamide	78.4	6.2
DIBENZOYLMETHANE	O=C(CC(=O)c1ccccc1)c1ccccc1	1,3-diphenylpropane-1,3-dione	78.4	11.8
FLOPROPIONE	CC(=O)c1c(O)cc(O)cc1O	1-(2,4,6-trihydroxyphenyl)ethan-1-one	78.45, 87.6	20.03, 15.4
CHOLESTERYL ACETATE	CC(C)CCCC(C)C1CCC2C3CC=C4CC(CCC4(C)C3CCC12C)OC(C)=O	2,15-dimethyl-14-(6-methylheptan-2-yl)tetracyclo[8.7.0.0^{2,7}.0^{11,15}]heptadec-7-en-5-yl acetate	78.5	6.2
2,4,5-TRICHLOROPHENOXYACETIC ACID, METHYL ESTER	COC(=O)COc1cc(Cl)c(Cl)cc1Cl	methyl 2-(2,4,5-trichlorophenoxy)acetate	78.5	8.1
PROCAINE	Cl.CCN(CC)CCOC(=O)c1ccc(N)cc1	2-(diethylamino)ethyl 4-aminobenzoate hydrochloride	78.5	5.11
BENFOTIAMINE	C\C(N(Cc1cnc(C)nc1N)C=O)=C(\CCOP(O)(O)=O)SC(=O)c1ccccc1	{[(3E)-4-{N-[(4-amino-2-methylpyrimidin-5-yl)methyl]formamido}-3-(benzoylsulfanyl)pent-3-en-1-yl]oxy}phosphonic acid	78.5	7.3
ERGONOVINE	C[C@@H](CO)NC(=O)[C@H]1CN(C)[C@@H]2Cc3c[nH]c4cccc(C2=C1)c34	(4R,7R)-N-[(2S)-1-hydroxypropan-2-yl]-6-methyl-6,11-diazatetracyclo[7.6.1.0^{2,7}.0^{12,16}]hexadeca-1(15),2,9,12(16),13-pentaene-4-carboxamide	78.5	2.8
PILOCARPINE	ON(=O)=O.CCC1C(Cc2cncn2C)COC1=O	3-ethyl-4-[(1-methyl-1H-imidazol-5-yl)methyl]oxolan-2-one; nitric acid	78.5	1.3
SULFAMETHOXAZOLE	Cc1cc(NS(=O)(=O)c2ccc(N)cc2)no1	4-amino-N-(5-methyl-1,2-oxazol-3-yl)benzene-1-sulfonamide	78.5	2.88
ISOTECTORIGENIN TRIMETHYL ETHER	COc1ccc(cc1)C1=COc2c(OC)c(OC)cc(OC)c2C1=O	5,7,8-trimethoxy-3-(4-methoxyphenyl)-4H-chromen-4-one	78.6	0.4
CAPSANTHIN	CC(\C=C\C=C(C)\C=C\C(=O)C1(C)CC(O)CC1(C)C)=C/C=C/C=C(C)/C=C/C=C(C)/C=C/C1=C(C)CC(O)CC1(C)C	(2E,4E,6E,8E,10E,12E,14E,16E,18E)-1-(4-hydroxy-1,2,2-trimethylcyclopentyl)-19-(4-hydroxy-2,6,6-trimethylcyclohex-1-en-1-yl)-4,8,13,17-tetramethylnonadeca-2,4,6,8,10,12,14,16,18-nonaen-1-one	78.6	8.7
NICOTINE DITARTRATE	OC(C(O)C(O)=O)C(O)=O.OC(C(O)C(O)=O)C(O)=O.CN1CCCC1c1cccnc1	bis(2,3-dihydroxybutanedioic acid); 3-(1-methylpyrrolidin-2-yl)pyridine	78.6	5.8
OFLOXACIN	CC1COc2c(N3CCN(C)CC3)c(F)cc3C(=O)C(=CN1c23)C(O)=O	7-fluoro-2-methyl-6-(4-methylpiperazin-1-yl)-10-oxo-4-oxa-1-azatricyclo[7.3.1.0^{5,13}]trideca-5,7,9(13),11-tetraene-11-carboxylic acid	78.6, 92.7	9.5, 14.9
BERGENIN	COc1c(O)cc2C(=O)OC3C(O)C(O)C(CO)OC3c2c1O	5,6,12,14-tetrahydroxy-4-(hydroxymethyl)-13-methoxy-3,8-dioxatricyclo[8.4.0.0^{2,7}]tetradeca-1(14),10,12-trien-9-one	78.6	9.3
MANGANESE TETRAKIS(4-CARBOXYPHENYL)PORPHYRIN CHLORDE	[ClH-].OC(=O)c1ccc(cc1)-c1c2ccc(n2)c(c2ccc3n2[Mn+]n2c1ccc2c(c1ccc(n1)c3:c1ccc(cc1)C(O)=O):c1ccc(cc1)C(O)=O):c1ccc(cc1)C(O)=O	2,7,12,17-tetrakis(4-carboxyphenyl)-21,23,24,25-tetraaza-22-manganahexacyclo[9.9.3.1^{3,6}.1^{13,16}.0^{8,23}.0^{18,21}]pentacosa-1,3(25),4,6,8,10,12,14,16(24),17,19-undecaen-22-ylium $l^{3}-chloridyl	78.6	2.1
CARBAMAZEPINE	NC(=O)N1c2ccccc2C=Cc2ccccc12	2-azatricyclo[9.4.0.0^{3,8}]pentadeca-1(15),3,5,7,9,11,13-heptaene-2-carboxamide	78.64	6.55
ANISINDIONE	COc1ccc(cc1)C1C(=O)c2ccccc2C1=O	2-(4-methoxyphenyl)-2,3-dihydro-1H-indene-1,3-dione	78.7	12.1
TRIOXSALEN	Cc1cc2cc3C(C)=CC(=O)Oc3c(C)c2o1	4,7,9-trimethyl-2H-furo[3,2-g]chromen-2-one	78.7	38.56
D-PHENYLALANINE	N[C@H](Cc1ccccc1)C(O)=O	(2R)-2-amino-3-phenylpropanoic acid	78.7	6.1
ISOSORBIDE DINITRATE	O=N(=O)O[C@@H]1CO[C@@H]2[C@H](CO[C@H]12)ON(=O)=O	(3R,3aS,6S,6aS)-6-(nitrooxy)-hexahydrofuro[3,2-b]furan-3-yl nitrate	78.7	6.7
ORPHENADRINE	CN(C)CCOC(c1ccccc1)c1ccccc1C	dimethyl({2-[(2-methylphenyl)(phenyl)methoxy]ethyl})amine	78.7	1.82
AMILORIDE	NC(N)=NC(=O)c1nc(Cl)c(N)nc1N	3,5-diamino-6-chloro-N-(diaminomethylidene)pyrazine-2-carboxamide	78.75	21.48
PHENOLPHTHALEIN	Oc1ccc(cc1)C1(OC(=O)c2ccccc12)c1ccc(O)cc1	3,3-bis(4-hydroxyphenyl)-1,3-dihydro-2-benzofuran-1-one	78.8	8.53
RHODINYL ACETATE	CC(CCOC(C)=O)CCC=C(C)C	3,7-dimethyloct-6-en-1-yl acetate	78.8	14.8
OXDEMETONMETHYL	CCS(=O)CCSP(=O)(OC)OC	dimethyl {[2-(ethanesulfinyl)ethyl]sulfanyl}phosphonate	78.8	3.8
PHENACEMIDE	NC(=O)NC(=O)Cc1ccccc1	(2-phenylacetyl)urea	78.8	6.93
ACETYLCYSTEINE	CC(=O)NC(CS)C(O)=O	2-acetamido-3-sulfanylpropanoic acid	78.83	11.73
PERSEITOL	OCC(O)C(O)C(O)C(O)C(O)CO	heptane-1,2,3,4,5,6,7-heptol	78.9	4.6
TUBAIC ACID	CC(=C)C1Cc2c(O1)ccc(C(O)=O)c2O	4-hydroxy-2-(prop-1-en-2-yl)-2,3-dihydro-1-benzofuran-5-carboxylic acid	78.9	5.3
CEPHALOTAXINE	COC1=CC23CCCN2CCc2cc4OCOc4cc2C3C1O	4-methoxy-16,18-dioxa-10-azapentacyclo[11.7.0.0^{2,6}.0^{6,10}.0^{15,19}]icosa-1(20),4,13,15(19)-tetraen-3-ol	78.9	9.8
MAFENIDE	NCc1ccc(cc1)S(N)(=O)=O	4-(aminomethyl)benzene-1-sulfonamide	78.9	3.1
CYPROTERONE ACETATE	CC(=O)O[C@@]1(CC[C@H]2[C@@H]3C=C(Cl)C4=CC(=O)[C@@H]5C[C@@H]5[C@]4(C)[C@H]3CC[C@]12C)C(C)=O	(1S,2S,3S,5R,11R,12S,15R,16S)-15-acetyl-9-chloro-2,16-dimethyl-6-oxopentacyclo[9.7.0.0^{2,8}.0^{3,5}.0^{12,16}]octadeca-7,9-dien-15-yl acetate	78.9	6.1
NORDEFRIN	CC(N)C(O)c1ccc(O)c(O)c1	4-(2-amino-1-hydroxypropyl)benzene-1,2-diol	78.9	6.4
VESAMICOL HYDROCHLORIDE	Cl.OC1CCCCC1N1CCC(CC1)c1ccccc1	2-(4-phenylpiperidin-1-yl)cyclohexan-1-ol hydrochloride	78.9	4.7
2,4-DICHLOROPHENOXYBUTYRIC ACID, METHYL ESTER	COC(=O)CCCOc1ccc(Cl)cc1Cl	methyl 4-(2,4-dichlorophenoxy)butanoate	78.9	14.2
CHLORTHALIDONE	NS(=O)(=O)c1cc(ccc1Cl)C1(O)NC(=O)c2ccccc12	2-chloro-5-(1-hydroxy-3-oxo-2,3-dihydro-1H-isoindol-1-yl)benzene-1-sulfonamide	78.98	5.62
ERYTHROMYCIN ETHYLSUCCINATE	CCOC(=O)CCC(=O)OC1C(OC2C(C)C(OC3CC(C)(OC)C(O)C(C)O3)C(C)C(=O)OC(CC)C(C)(O)C(O)C(C)C(=O)C(C)CC2(C)O)OC(C)CC1N(C)C	4-(dimethylamino)-2-({14-ethyl-7,12,13-trihydroxy-4-[(5-hydroxy-4-methoxy-4,6-dimethyloxan-2-yl)oxy]-3,5,7,9,11,13-hexamethyl-2,10-dioxo-1-oxacyclotetradecan-6-yl}oxy)-6-methyloxan-3-yl 1-ethyl butanedioate	79	13.4
DUARTIN, DIMETHYL ETHER			79	0.7
HEXESTROL	CCC(C(CC)c1ccc(O)cc1)c1ccc(O)cc1	4-[4-(4-hydroxyphenyl)hexan-3-yl]phenol	79.01	8.47
ACYCLOVIR	NC1=Nc2c(ncn2COCCO)C(=O)N1	2-amino-9-[(2-hydroxyethoxy)methyl]-6,9-dihydro-1H-purin-6-one	79.1	1.5
ISOSAFROLE	C\C=C\c1ccc2OCOc2c1	5-[(1E)-prop-1-en-1-yl]-2H-1,3-benzodioxole	79.1	8.2
DICAMBA	COc1c(Cl)ccc(Cl)c1C(O)=O	3,6-dichloro-2-methoxybenzoic acid	79.1	10.3
TRIMEDLURE	CC1CC(Cl)CCC1C(=O)OC(C)(C)C	tert-butyl 4-chloro-2-methylcyclohexane-1-carboxylate	79.1	11.5
ESTRADIOL CYPIONATE	C[C@]12CC[C@H]3[C@@H](CCc4cc(O)ccc34)[C@@H]1CC[C@@H]2OC(=O)CCC1CCCC1	(1S,10R,11S,14S,15S)-5-hydroxy-15-methyltetracyclo[8.7.0.0^{2,7}.0^{11,15}]heptadeca-2,4,6-trien-14-yl 3-cyclopentylpropanoate	79.2	2.3
6-HYDROXYANGOLENSIC ACID METHYL ESTER	COC(=O)C(O)C1C(C)(C)C(=O)CC2OC34CC(=O)OC(c5ccoc5)C3(C)CCC(C4=C)C12C	methyl 2-[13-(furan-3-yl)-6,6,8,12-tetramethyl-17-methylidene-5,15-dioxo-2,14-dioxatetracyclo[7.7.1.0^{1,12}.0^{3,8}]heptadecan-7-yl]-2-hydroxyacetate	79.2	7.8
SUPROFEN METHYL ESTER	COC(=O)C(C)c1ccc(cc1)C(=O)c1cccs1	methyl 2-{4-[(thiophen-2-yl)carbonyl]phenyl}propanoate	79.2	18.6
HAEMATOPORPHYRIN	Cl.Cl.CC(O)c1c(C)c2cc3[nH]c(cc4nc(cc5[nH]c(cc1n2)c(C)c5CCC(O)=O)c(CCC(O)=O)c4C)c(C)c3C(C)O	3-[20-(2-carboxyethyl)-10,15-bis(1-hydroxyethyl)-5,9,14,19-tetramethyl-21,22,23,24-tetraazapentacyclo[16.2.1.1^{3,6}.1^{8,11}.1^{13,16}]tetracosa-1(20),2,4,6(24),7,9,11,13(22),14,16,18-undecaen-4-yl]propanoic acid dihydrochloride	79.3	1.3
TIMOLOL	CC(C)(C)NCC(O)COc1nsnc1N1CCOCC1	tert-butyl(2-hydroxy-3-{[4-(morpholin-4-yl)-1,2,5-thiadiazol-3-yl]oxy}propyl)amine	79.37	36.99
N-ACETYLNEURAMIC ACID	CC(=O)N[C@H]1[C@@H](O)C[C@](O)(O[C@@H]1C(O)[C@H](O)CO)C(O)=O	(2S,4S,5S,6S)-5-acetamido-2,4-dihydroxy-6-[(2R)-1,2,3-trihydroxypropyl]oxane-2-carboxylic acid	79.4	6.4
AMINOETHYLISOTHIOUREA	Br.Br.NCCSC(N)=N	[(2-aminoethyl)sulfanyl]methanimidamide dihydrobromide	79.4	8.2
1,7-DIDEACETOXY-1,7-DIOXO-3-DEACETYLKHIVORIN	CC1(C)C(O)CC(=O)C2(C)C1CC(=O)C1(C)C2CCC2(C)C(OC(=O)C3OC123)c1ccoc1	7-(furan-3-yl)-15-hydroxy-1,8,12,16,16-pentamethyl-3,6-dioxapentacyclo[9.8.0.0^{2,4}.0^{2,8}.0^{12,17}]nonadecane-5,13,19-trione	79.4	0.7
TOLAZAMIDE	Cc1ccc(cc1)S(=O)(=O)NC(=O)NN1CCCCCC1	1-(azepan-1-yl)-3-[(4-methylbenzene)sulfonyl]urea	79.4	4.9
ISOPROPAMIDE	CC(C)[N+](C)(CCC(C(N)=O)(c1ccccc1)c1ccccc1)C(C)C	(3-carbamoyl-3,3-diphenylpropyl)(methyl)bis(propan-2-yl)azanium	79.4	1.5
SWIETENOLIDE-3-ACETATE			79.5	14.5
CHOLESTEROL	CC(C)CCCC(C)C1CCC2C3CC=C4CC(O)CCC4(C)C3CCC12C	2,15-dimethyl-14-(6-methylheptan-2-yl)tetracyclo[8.7.0.0^{2,7}.0^{11,15}]heptadec-7-en-5-ol	79.5	1.1
7beta-HYDROXY-7-DESACETOXYKHIVORINIC ACID, METHYL ESTER			79.5	4.5
AZTREONAM	CC1C(NC(=O)C(=N/OC(C)(C)C(O)=O)\c2csc(N)n2)C(=O)N1S(O)(=O)=O	2-{[(Z)-[(2-amino-1,3-thiazol-4-yl)[(2-methyl-4-oxo-1-sulfoazetidin-3-yl)carbamoyl]methylidene]amino]oxy}-2-methylpropanoic acid	79.5	2
PYRAZINAMIDE	NC(=O)c1cnccn1	pyrazine-2-carboxamide	79.6	7.93
RAMIFENAZONE	CC(C)NC1=C(C)N(C)N(C1=O)c1ccccc1	1,5-dimethyl-2-phenyl-4-(propan-2-ylamino)-2,3-dihydro-1H-pyrazol-3-one	79.6	8.9
BISABOLOL	CC(C)=CCCC(C)(O)C1CCC(C)=CC1	6-methyl-2-(4-methylcyclohex-3-en-1-yl)hept-5-en-2-ol	79.7	12.1
ENALAPRIL	CCOC(=O)[C@H](CCc1ccccc1)N[C@@H](C)C(=O)N1CCC[C@H]1C(O)=O	(2S)-1-[(2S)-2-{[(2S)-1-ethoxy-1-oxo-4-phenylbutan-2-yl]amino}propanoyl]pyrrolidine-2-carboxylic acid	79.7	13.6
DAIDZEIN	Oc1ccc(cc1)C1=COc2cc(O)ccc2C1=O	7-hydroxy-3-(4-hydroxyphenyl)-4H-chromen-4-one	79.8	2.7
DERACOXIB	COc1ccc(cc1F)-c1cc(nn1-c1ccc(cc1)S(N)(=O)=O)C(F)F	4-[3-(difluoromethyl)-5-(3-fluoro-4-methoxyphenyl)-1H-pyrazol-1-yl]benzene-1-sulfonamide	79.8	12
CHAULMOOGRIC ACID, ETHYL ESTER	CCOC(=O)CCCCCCCCCCCCC1CCC=C1	ethyl 13-(cyclopent-2-en-1-yl)tridecanoate	79.9	1.3
2-ISOPRENYL-3-HYDROXY-5-METHYL-a-PYRONE			79.9	6
BENZYL PENICILLIN	CC1(C)S[C@@H]2[C@H](NC(=O)Cc3ccccc3)C(=O)N2[C@H]1C(O)=O	(2S,5R,6R)-3,3-dimethyl-7-oxo-6-(2-phenylacetamido)-4-thia-1-azabicyclo[3.2.0]heptane-2-carboxylic acid	79.9	5.16
BISACODYL	CC(=O)Oc1ccc(cc1)C(c1ccc(OC(C)=O)cc1)c1ccccn1	4-{[4-(acetyloxy)phenyl](pyridin-2-yl)methyl}phenyl acetate	79.96	2.13
HUPERZINE A	C\C=C1/C2Cc3[nH]c(=O)ccc3C1(N)CC(C)=C2	(13E)-1-amino-13-ethylidene-11-methyl-6-azatricyclo[7.3.1.0^{2,7}]trideca-2(7),3,10-trien-5-one	80	7
ETHISTERONE	CC12CCC3C(CCC4=CC(=O)CCC34C)C1CCC2(O)C#C	14-ethynyl-14-hydroxy-2,15-dimethyltetracyclo[8.7.0.0^{2,7}.0^{11,15}]heptadec-6-en-5-one	80	8.8
GINKGOLIC ACID	CCCCCC\C=C/CCCCCCCc1cccc(O)c1C(O)=O	2-hydroxy-6-[(8Z)-pentadec-8-en-1-yl]benzoic acid	80	7.1
CHLOROTHIAZIDE	NS(=O)(=O)c1cc2c(NC=NS2(=O)=O)cc1Cl	6-chloro-1,1-dioxo-4H-1$l^{6},2,4-benzothiadiazine-7-sulfonamide	80.09	6.92
NALOXONE	Oc1ccc2C[C@H]3N(CC=C)CC[C@@]45[C@@H](Oc1c24)C(=O)CC[C@@]35O	(1S,5R,13R,17S)-10,17-dihydroxy-4-(prop-2-en-1-yl)-12-oxa-4-azapentacyclo[9.6.1.0^{1,13}.0^{5,17}.0^{7,18}]octadeca-7,9,11(18)-trien-14-one	80.1	17.9
ERGOCALCIFEROL	CC(C)[C@@H](C)\C=C\[C@@H](C)[C@H]1CC[C@@H]2[C@]1(C)CCC\C2=C/C=C1/C[C@@H](O)CCC1=C	(1S,3Z)-3-{2-[(1R,3aS,4E,7aR)-1-[(2R,3E,5R)-5,6-dimethylhept-3-en-2-yl]-7a-methyl-octahydro-1H-inden-4-ylidene]ethylidene}-4-methylidenecyclohexan-1-ol	80.1	0.8
SPARTEINE HYDROIODIDE	I.C1CCN2CC3CC(CN4CCCCC34)C2C1	7,15-diazatetracyclo[7.7.1.0^{2,7}.0^{10,15}]heptadecane hydroiodide	80.1	6.1
MEMANTINE	CC12CC3CC(C)(C1)CC(N)(C3)C2	3,5-dimethyladamantan-1-amine	80.2	11.5
METHAZOLAMIDE	CC(=O)\N=c1/sc(nn1C)S(N)(=O)=O	N-(3-methyl-5-sulfamoyl-2,3-dihydro-1,3,4-thiadiazol-2-ylidene)acetamide	80.2	6.6
ROXARSONE	Oc1ccc(cc1N(=O)=O)[As](O)(O)=O	(4-hydroxy-3-nitrophenyl)arsonic acid	80.2	7.97
DIBENZOTHIOPHENE	c1ccc2c(c1)sc1ccccc21	8-thiatricyclo[7.4.0.0^{2,7}]trideca-1(9),2,4,6,10,12-hexaene	80.2	4.5
RESORCINOL MONOACETATE	CC(=O)Oc1cccc(O)c1	3-hydroxyphenyl acetate	80.2	23.3
POLYMYXIN B	OS(O)(=O)=O.CCC(C)CCCCC(=O)NC(CCN)C(=O)NC(C(C)O)C(=O)NC(CCN)C(=O)NC1CCNC(=O)C(NC(=O)C(CCN)NC(=O)C(CCN)NC(=O)C(CC(C)C)NC(=O)C(Cc2ccccc2)NC(=O)C(CCN)NC1=O)C(C)O	N-[3-amino-1-({1-[(3-amino-1-{[6,9,18-tris(2-aminoethyl)-15-benzyl-3-(1-hydroxyethyl)-12-(2-methylpropyl)-2,5,8,11,14,17,20-heptaoxo-1,4,7,10,13,16,19-heptaazacyclotricosan-21-yl]carbamoyl}propyl)carbamoyl]-2-hydroxypropyl}carbamoyl)propyl]-6-methyloctanamide; sulfuric acid	80.3	2.6
N-METHYL-D-ASPARTIC ACID (NMDA)	CNC(CC(O)=O)C(O)=O	2-(methylamino)butanedioic acid	80.3	17.5
GUAIOL(-)	CC1CCC2=C1CC(CCC2C)C(C)(C)O	2-(3,8-dimethyl-1,2,3,4,5,6,7,8-octahydroazulen-5-yl)propan-2-ol	80.3	4
8beta-HYDROXYCARAPIN, 3,8-HEMIACETAL			80.3	5
XYLAZINE	Cc1cccc(C)c1NC1=NCCCS1	N-(2,6-dimethylphenyl)-5,6-dihydro-4H-1,3-thiazin-2-amine	80.3	24.4
PEONIFLORIN	CC12CCC3C(O)(C1)OC(O2)C3(COC(=O)c1ccccc1)OC1OC(CO)C(O)C(O)C1O	(8-hydroxy-6-methyl-2-{[3,4,5-trihydroxy-6-(hydroxymethyl)oxan-2-yl]oxy}-9,10-dioxatricyclo[4.3.1.0^{3,8}]decan-2-yl)methyl benzoate	80.3	3.6
AKLOMIDE	NC(=O)c1ccc(cc1Cl)N(=O)=O	2-chloro-4-nitrobenzamide	80.4	7
DEHYDROABIETAMIDE			80.4	7.1
PRIEURIANIN	CC[C@@H](C)[C@@H](O)C(=O)O[C@H]1[C@H](OC=O)[C@H](C(=C)[C@@]2(O)C(=O)C[C@H](c3ccoc3)[C@]12C)[C@]1(C)[C@H](CC(=O)O[C@](C)(COC(C)=O)[C@@H]1CC(=O)OC)OC(C)=O	(3S,3aR,4R,5R,6S,7aS)-6-[(2S,3R,4S,5S)-5-(acetyloxy)-2-[(acetyloxy)methyl]-3-(2-methoxy-2-oxoethyl)-2,4-dimethyl-7-oxooxepan-4-yl]-5-(formyloxy)-3-(furan-3-yl)-7a-hydroxy-3a-methyl-7-methylidene-1-oxo-octahydro-1H-inden-4-yl (2R,3R)-2-hydroxy-3-methylpentanoate	80.4	0.2
PINDOLOL	CC(C)NCC(O)COc1cccc2[nH]ccc12	[2-hydroxy-3-(1H-indol-4-yloxy)propyl](propan-2-yl)amine	80.4	14.3
CARISOPRODOL	CCCC(C)(COC(N)=O)COC(=O)NC(C)C	2-[(carbamoyloxy)methyl]-2-methylpentyl N-(propan-2-yl)carbamate	80.45	20.84
3beta-CHLOROANDROSTANONE			80.5	2.4
HYDROQUINIDINE	CCC1CN2CCC1CC2C(O)c1ccnc2ccc(OC)cc12	{5-ethyl-1-azabicyclo[2.2.2]octan-2-yl}(6-methoxyquinolin-4-yl)methanol	80.5	12.8
HYDRASTININE	CN1CCc2cc3OCOc3cc2C1O	6-methyl-2H,5H,6H,7H,8H-[1,3]dioxolo[4,5-g]isoquinolin-5-ol	80.5	4.5
ACEBUTOLOL	CCCC(=O)Nc1ccc(OCC(O)CNC(C)C)c(c1)C(C)=O	N-{3-acetyl-4-[2-hydroxy-3-(propan-2-ylamino)propoxy]phenyl}butanamide	80.54	19.45
ARBUTIN	OCC1OC(Oc2ccc(O)cc2)C(O)C(O)C1O	2-(hydroxymethyl)-6-(4-hydroxyphenoxy)oxane-3,4,5-triol	80.6	6.6
SPIRONOLACTONE	CC(=O)SC1CC2=CC(=O)CCC2(C)C2CCC3(C)C(CCC33CCC(=O)O3)C12	9'-(acetylsulfanyl)-2',15'-dimethylspiro[oxolane-2,14'-tetracyclo[8.7.0.0^{2,7}.0^{11,15}]heptadecan]-6'-ene-5,5'-dione	80.6	3.27
FLUMETHAZONE PIVALATE	C[C@@H]1CC2C3C[C@H](F)C4=CC(=O)C=C[C@]4(C)[C@@]3(F)[C@@H](O)C[C@]2(C)[C@@]1(O)C(=O)COC(=O)C(C)(C)C	2-[(1R,2S,8S,13R,14R,15S,17S)-1,8-difluoro-14,17-dihydroxy-2,13,15-trimethyl-5-oxotetracyclo[8.7.0.0^{2,7}.0^{11,15}]heptadeca-3,6-dien-14-yl]-2-oxoethyl 2,2-dimethylpropanoate	80.6	6.3
BETAMIPRON	OC(=O)CCNC(=O)c1ccccc1	3-(phenylformamido)propanoic acid	80.6	2.9
CARBENOXOLONE	CC1(C)[C@H](CC[C@@]2(C)[C@H]1CC[C@]1(C)[C@@H]2C(=O)C=C2[C@@H]3C[C@](C)(CC[C@]3(C)CC[C@@]12C)C(O)=O)OC(=O)CCC(O)=O	(2S,4aS,6aS,6bR,8aR,10S,12aS,12bR,14bR)-10-[(3-carboxypropanoyl)oxy]-2,4a,6a,6b,9,9,12a-heptamethyl-13-oxo-1,2,3,4,4a,5,6,6a,6b,7,8,8a,9,10,11,12,12a,12b,13,14b-icosahydropicene-2-carboxylic acid	80.6	2
HESPERIDIN	COc1ccc(cc1O)C1CC(=O)c2c(O)cc(OC3OC(COC4OC(C)C(O)C(O)C4O)C(O)C(O)C3O)cc2O1	5-hydroxy-2-(3-hydroxy-4-methoxyphenyl)-7-[(3,4,5-trihydroxy-6-{[(3,4,5-trihydroxy-6-methyloxan-2-yl)oxy]methyl}oxan-2-yl)oxy]-3,4-dihydro-2H-1-benzopyran-4-one	80.6	0.2
METRONIDAZOLE	Cc1ncc(n1CCO)N(=O)=O	2-(2-methyl-5-nitro-1H-imidazol-1-yl)ethan-1-ol	80.6	10.9
MEPHENESIN	Cc1ccccc1OCC(O)CO	3-(2-methylphenoxy)propane-1,2-diol	80.7	8.6
ACONITIC ACID	OC(=O)C\C(=C\C(O)=O)C(O)=O	(1Z)-prop-1-ene-1,2,3-tricarboxylic acid	80.7	6
SUCCINYLSULFATHIAZOLE	OC(=O)CCC(=O)Nc1ccc(cc1)S(=O)(=O)Nc1nccs1	3-({4-[(1,3-thiazol-2-yl)sulfamoyl]phenyl}carbamoyl)propanoic acid	80.7	2.3
FENBUTYRAMIDE	CCC(C(N)=O)c1ccccc1	2-phenylbutanamide	80.8	15.5
DEXAMETHASONE ACETATE	C[C@@H]1C[C@H]2[C@@H]3CCC4=CC(=O)C=C[C@]4(C)[C@@]3(F)[C@@H](O)C[C@]2(C)[C@@]1(O)C(=O)COC(C)=O	2-[(1R,2S,10S,11S,13R,14R,15S,17S)-1-fluoro-14,17-dihydroxy-2,13,15-trimethyl-5-oxotetracyclo[8.7.0.0^{2,7}.0^{11,15}]heptadeca-3,6-dien-14-yl]-2-oxoethyl acetate	80.8	3.8
BRETYLIUM TOSYLATE	Cc1ccc(cc1)S([O-])(=O)=O.CC[N+](C)(C)Cc1ccccc1Br	4-methylbenzene-1-sulfonate; [(2-bromophenyl)methyl](ethyl)dimethylazanium	80.9	3.3
ACEXAMIC ACID	CC(=O)NCCCCCC(O)=O	6-acetamidohexanoic acid	80.9	9.4
ABRINE (L)	CNC(Cc1c[nH]c2ccccc12)C(O)=O	3-(1H-indol-3-yl)-2-(methylamino)propanoic acid	80.9	6.2
STIGMASTEROL	CCC(C(C)C)\C=C\C(C)C1CCC2C3CC=C4CC(O)CCC4(C)C3CCC12C	14-[(3E)-5-ethyl-6-methylhept-3-en-2-yl]-2,15-dimethyltetracyclo[8.7.0.0^{2,7}.0^{11,15}]heptadec-7-en-5-ol	80.9	3.8
SULFATHIAZOLE	Nc1ccc(cc1)S(=O)(=O)Nc1nccs1	4-amino-N-(1,3-thiazol-2-yl)benzene-1-sulfonamide	81.02	13.2
BUSULFAN	CS(=O)(=O)OCCCCOS(C)(=O)=O	4-(methanesulfonyloxy)butyl methanesulfonate	81.03	6.57
ISOGUVACINE	OC(=O)C1=CCNCC1	1,2,3,6-tetrahydropyridine-4-carboxylic acid	81.1	12.1
TOLBUTAMIDE	CCCCNC(=O)NS(=O)(=O)c1ccc(C)cc1	3-butyl-1-[(4-methylbenzene)sulfonyl]urea	81.1	8.8
EDROPHONIUM CHLORIDE	[ClH-].CC[N+](C)(C)c1cccc(O)c1	N-ethyl-3-hydroxy-N,N-dimethylanilinium $l^{3}-chloridyl	81.1	14.8
3,7-EPOXYCARYOPHYLLAN-6-OL			81.1	7.5
CLOFIBRIC ACID	CC(C)(Oc1ccc(Cl)cc1)C(O)=O	2-(4-chlorophenoxy)-2-methylpropanoic acid	81.16	18.56
ROFECOXIB	CS(=O)(=O)c1ccc(cc1)C1=C(C(=O)OC1)c1ccccc1	4-(4-methanesulfonylphenyl)-3-phenyl-2,5-dihydrofuran-2-one	81.2	3.7
RIZATRIPTAN	CN(C)CCc1c[nH]c2ccc(Cn3cncn3)cc12	dimethyl({2-[5-(1H-1,2,4-triazol-1-ylmethyl)-1H-indol-3-yl]ethyl})amine	81.2	5.9
PHENIRAMINE	OC(=O)\C=C/C(O)=O.CN(C)CCC(c1ccccc1)c1ccccn1	(2Z)-but-2-enedioic acid; dimethyl[3-phenyl-3-(pyridin-2-yl)propyl]amine	81.2	10.05
2-ETHOXYCARBONYL-2-HYDROXY-5,7-DIMETHOXYISOFLAVANONE			81.2	1.6
MUUROLLADIE-3-ONE			81.2	11.7
TESTOSTERONE PROPIONATE	CCC(=O)OC1CCC2C3CCC4=CC(=O)CCC4(C)C3CCC12C	2,15-dimethyl-5-oxotetracyclo[8.7.0.0^{2,7}.0^{11,15}]heptadec-6-en-14-yl propanoate	81.2	8.2
Sulfadiazine	Nc1ccc(cc1)S(=O)(=O)Nc1ncccn1	4-amino-N-(pyrimidin-2-yl)benzene-1-sulfonamide	81.2	4.62
N (g)-NITRO-L-ARGININE	NC(CCCNC(=N)NN(=O)=O)C(O)=O	2-amino-5-(1-nitrocarbamimidamido)pentanoic acid	81.3	13.7
PREDNISOLONE ACETATE	CC(=O)OCC(=O)C1(O)CCC2C3CCC4=CC(=O)C=CC4(C)C3C(O)CC12C	2-{14,17-dihydroxy-2,15-dimethyl-5-oxotetracyclo[8.7.0.0^{2,7}.0^{11,15}]heptadeca-3,6-dien-14-yl}-2-oxoethyl acetate	81.3	2.45
2',2'-BISEPIGALLOCATECHIN MONOGALLATE			81.4	9.2
PYRANTEL PAMOATE	CN1CCCN=C1\C=C\c1cccs1.OC(=O)c1cc2ccccc2c(Cc2c(O)c(cc3ccccc23)C(O)=O)c1O	1-methyl-2-[(E)-2-(thiophen-2-yl)ethenyl]-1,4,5,6-tetrahydropyrimidine; 4-[(3-carboxy-2-hydroxynaphthalen-1-yl)methyl]-3-hydroxynaphthalene-2-carboxylic acid	81.4	8.6
MEPENZOLATE	C[N+]1(C)CCCC(C1)OC(=O)C(O)(c1ccccc1)c1ccccc1	3-[(2-hydroxy-2,2-diphenylacetyl)oxy]-1,1-dimethylpiperidin-1-ium	81.5	5.3
CHENODIOL	C[C@H](CCC(O)=O)[C@H]1CC[C@H]2[C@@H]3[C@H](O)C[C@@H]4C[C@H](O)CC[C@]4(C)[C@H]3CC[C@]12C	(4R)-4-[(1S,2S,5R,7S,9R,10R,11S,14R,15R)-5,9-dihydroxy-2,15-dimethyltetracyclo[8.7.0.0^{2,7}.0^{11,15}]heptadecan-14-yl]pentanoic acid	81.5	9.2
CRESOPYRINE			81.5	6.6
LEVULINIC ACID, 3-BENZYLIDENYL-			81.6	4.8
DIRITHROMYCIN	CCC1OC(=O)C(C)C(OC2CC(C)(OC)C(O)C(C)O2)C(C)C(OC2OC(C)CC(C2O)N(C)C)C(C)(O)CC(C)C2NC(COCCOC)OC(C2C)C1(C)O	9-{[4-(dimethylamino)-3-hydroxy-6-methyloxan-2-yl]oxy}-3-ethyl-2,10-dihydroxy-7-[(5-hydroxy-4-methoxy-4,6-dimethyloxan-2-yl)oxy]-15-[(2-methoxyethoxy)methyl]-2,6,8,10,12,17-hexamethyl-4,16-dioxa-14-azabicyclo[11.3.1]heptadecan-5-one	81.6	1.1
ALTRETAMINE	CN(C)c1nc(nc(n1)N(C)C)N(C)C	2-N,2-N,4-N,4-N,6-N,6-N-hexamethyl-1,3,5-triazine-2,4,6-triamine	81.6	2.2
QUINALIZARIN	Oc1ccc2C(=O)c3c(O)ccc(O)c3C(=O)c2c1O	1,2,5,8-tetrahydroxy-9,10-dihydroanthracene-9,10-dione	81.7	15.6
NIPECOTIC ACID	OC(=O)C1CCCNC1	piperidine-3-carboxylic acid	81.7	2.1
ASPIRIN	CC(=O)Oc1ccccc1C(O)=O	2-(acetyloxy)benzoic acid	81.72	7.54
PIPERACILLIN	[Na+].CCN1CCN(C(=O)NC(C(=O)NC2C3SC(C)(C)C(N3C2=O)C([O-])=O)c2ccccc2)C(=O)C1=O	sodium 6-{2-[(4-ethyl-2,3-dioxopiperazin-1-yl)carbonylamino]-2-phenylacetamido}-3,3-dimethyl-7-oxo-4-thia-1-azabicyclo[3.2.0]heptane-2-carboxylate	81.8	0.71
OXACILLIN	[Na+].Cc1onc(c1C(=O)N[C@H]1[C@H]2SC(C)(C)[C@@H](N2C1=O)C([O-])=O)-c1ccccc1	sodium (2S,5R,6R)-3,3-dimethyl-6-(5-methyl-3-phenyl-1,2-oxazole-4-amido)-7-oxo-4-thia-1-azabicyclo[3.2.0]heptane-2-carboxylate	81.8	11.33
5-AMINOPENTANOIC ACID	NCCCCC(O)=O	5-aminopentanoic acid	81.8	16.6
GLYPHOSATE	OC(=O)CNCP(O)(O)=O	2-[(phosphonomethyl)amino]acetic acid	81.8	7
PSOROMIC ACID	COc1cc(C(O)=O)c2Oc3c(C=O)c(O)cc(C)c3C(=O)Oc2c1C	15-formyl-14-hydroxy-6-methoxy-7,12-dimethyl-10-oxo-2,9-dioxatricyclo[9.4.0.0^{3,8}]pentadeca-1(15),3,5,7,11,13-hexaene-4-carboxylic acid	81.8	10.8
VERATRIDINE	COc1cc(cc(OC)c1OC)C(=O)OC1CCC2(C)C3CCC4C5(O)CC(O)C6(O)C(CN7CC(C)CCC7C6(C)O)C5(O)CC24OC13O	1,10,11,12,14,23-hexahydroxy-6,10,19-trimethyl-24-oxa-4-azaheptacyclo[12.12.0.0^{2,11}.0^{4,9}.0^{15,25}.0^{18,23}.0^{19,25}]hexacosan-22-yl 3,4,5-trimethoxybenzoate	81.8	4.8
ETHYL EVERNINATE	CCOC(=O)c1c(C)cc(OC)cc1O	ethyl 2-hydroxy-4-methoxy-6-methylbenzoate	81.9	9.4
OXYPHENCYCLIMINE HYDROCHLORIDE	Cl.CN1CCCN=C1COC(=O)C(O)(C1CCCCC1)c1ccccc1	(1-methyl-1,4,5,6-tetrahydropyrimidin-2-yl)methyl 2-cyclohexyl-2-hydroxy-2-phenylacetate hydrochloride	81.9	10.1
LARIXINIC ACID	CC1=C(O)C(=O)C=CO1	3-hydroxy-2-methyl-4H-pyran-4-one	81.9	1.4
OCTOPAMINE	NCC(O)c1ccc(O)cc1	4-(2-amino-1-hydroxyethyl)phenol	81.98	6.84
KETOPROFEN	CC(C(O)=O)c1cccc(c1)C(=O)c1ccccc1	2-(3-benzoylphenyl)propanoic acid	82	7.4
PERICIAZINE	OC1CCN(CCCN2c3ccccc3Sc3ccc(cc23)C#N)CC1	10-[3-(4-hydroxypiperidin-1-yl)propyl]-10H-phenothiazine-2-carbonitrile	82	13.4
HEXAMETHONIUM	C[N+](C)(C)CCCCCC[N+](C)(C)C	trimethyl[6-(trimethylazaniumyl)hexyl]azanium	82	2.1
FLUOROMETHOLONE	C[C@H]1C[C@H]2[C@@H]3CC[C@](O)(C(C)=O)[C@@]3(C)C[C@H](O)[C@]2(F)[C@@]2(C)C=CC(=O)C=C12	(1R,2S,8S,10S,11S,14R,15S,17S)-14-acetyl-1-fluoro-14,17-dihydroxy-2,8,15-trimethyltetracyclo[8.7.0.0^{2,7}.0^{11,15}]heptadeca-3,6-dien-5-one	82	0.3
Tfa-VAL-TYR-VAL-OH	CC(C)C(NC(=O)C(Cc1ccc(O)cc1)NC(=O)C(NC(=O)C(F)(F)F)C(C)C)C(O)=O	2-[3-(4-hydroxyphenyl)-2-[3-methyl-2-(2,2,2-trifluoroacetamido)butanamido]propanamido]-3-methylbutanoic acid	82	4.5
CANDESARTAN CILEXTIL	CCOc1nc2cccc(C(=O)OC(C)OC(=O)OC3CCCCC3)c2n1Cc1ccc(cc1)-c1ccccc1-c1nnn[nH]1	1-{[(cyclohexyloxy)carbonyl]oxy}ethyl 2-ethoxy-1-({4-[2-(1H-1,2,3,4-tetrazol-5-yl)phenyl]phenyl}methyl)-1H-1,3-benzodiazole-7-carboxylate	82	0.2
FRAXIDIN METHYL ETHER	COc1cc2C=CC(=O)Oc2c(OC)c1OC	6,7,8-trimethoxy-2H-chromen-2-one	82.1	4.1
DOXYLAMINE	CN(C)CCOC(C)(c1ccccc1)c1ccccn1	dimethyl({2-[1-phenyl-1-(pyridin-2-yl)ethoxy]ethyl})amine	82.2	12
KANAMYCIN A	NC[C@H]1O[C@H](O[C@@H]2[C@@H](N)C[C@@H](N)[C@H](O[C@H]3O[C@H](CO)[C@@H](O)[C@H](N)[C@H]3O)[C@H]2O)[C@H](O)[C@@H](O)[C@@H]1O	(2R,3S,4S,5R,6R)-2-(aminomethyl)-6-{[(1R,2R,3S,4R,6S)-4,6-diamino-3-{[(2S,3R,4S,5S,6R)-4-amino-3,5-dihydroxy-6-(hydroxymethyl)oxan-2-yl]oxy}-2-hydroxycyclohexyl]oxy}oxane-3,4,5-triol	82.2	5.8
CONVALLATOXIN	C[C@@H]1O[C@@H](O[C@H]2CC[C@]3(C=O)[C@H]4CC[C@]5(C)[C@H](CC[C@]5(O)[C@@H]4CC[C@]3(O)C2)C2=CC(=O)OC2)[C@H](O)[C@H](O)[C@H]1O	(1S,2S,5S,7S,10R,11S,14R,15R)-7,11-dihydroxy-15-methyl-14-(5-oxo-2,5-dihydrofuran-3-yl)-5-{[(2R,3R,4R,5R,6S)-3,4,5-trihydroxy-6-methyloxan-2-yl]oxy}tetracyclo[8.7.0.0^{2,7}.0^{11,15}]heptadecane-2-carbaldehyde	82.2	12
TRIFLUMURON	FC(F)(F)Oc1ccc(NC(=O)NC(=O)c2ccccc2Cl)cc1	1-[(2-chlorophenyl)carbonyl]-3-[4-(trifluoromethoxy)phenyl]urea	82.2	10.4
SCOPOLINE	CN1C2CC3CC1[C@H](O)C2O3	(4S)-6-methyl-2-oxa-6-azatricyclo[3.3.1.0^{3,7}]nonan-4-ol	82.2	3.4
CARNOSINE	NCCC(=O)NC(Cc1c[nH]cn1)C(O)=O	2-(3-aminopropanamido)-3-(1H-imidazol-4-yl)propanoic acid	82.3	1.5
CEFACLOR	N[C@@H](C(=O)N[C@H]1[C@H]2SCC(Cl)=C(N2C1=O)C(O)=O)c1ccccc1	(6R,7R)-7-[(2R)-2-amino-2-phenylacetamido]-3-chloro-8-oxo-5-thia-1-azabicyclo[4.2.0]oct-2-ene-2-carboxylic acid	82.3	10.4
INDOLE-2-CARBOXYLIC ACID	OC(=O)c1cc2ccccc2[nH]1	1H-indole-2-carboxylic acid	82.3	6.7
NILUTAMIDE	CC1(C)NC(=O)N(C1=O)c1ccc(c(c1)C(F)(F)F)N(=O)=O	5,5-dimethyl-3-[4-nitro-3-(trifluoromethyl)phenyl]imidazolidine-2,4-dione	82.3	2.9
ARTHONIOIC ACID	CCCCCC(=O)Cc1cc(O)cc(O)c1C(=O)Oc1cc(CC(=O)CCCCC)c(C(O)=O)c(OC)c1	4-{[2,4-dihydroxy-6-(2-oxoheptyl)phenyl]carbonyloxy}-2-methoxy-6-(2-oxoheptyl)benzoic acid	82.3	17.9
QUINAMIDE ISOPROPYLIDENE			82.4	7.7
PERILLIC ACID (-)	CC(=C)C1CCC(=CC1)C(O)=O	4-(prop-1-en-2-yl)cyclohex-1-ene-1-carboxylic acid	82.4	8.2
2-THIOURACIL	Oc1ccnc(S)n1	2-sulfanylpyrimidin-4-ol	82.4	11.8
QUIPAZINE	OC(=O)\C=C/C(O)=O.C1CN(CCN1)c1ccc2ccccc2n1	(2Z)-but-2-enedioic acid; 2-(piperazin-1-yl)quinoline	82.4	4.9
7,2'-DIHYDROXYFLAVONE	Oc1ccc2C(=O)C=C(Oc2c1)c1ccccc1O	7-hydroxy-2-(2-hydroxyphenyl)-4H-chromen-4-one	82.5	6.3
DIMETHADIONE	CC1(C)OC(=O)NC1=O	5,5-dimethyl-1,3-oxazolidine-2,4-dione	82.5	0.1
PUNCTAPORONIN B	CC1(C)CC2C(CO)=CC=CC(C)(O)CCC12O	8-(hydroxymethyl)-4,11,11-trimethylbicyclo[7.2.0]undeca-5,7-diene-1,4-diol	82.5	12
7-METHOXYCHROMONE			82.5	10.7
STIGMASTA-4,22-DIEN-3-ONE	CCC(C(C)C)\C=C\C(C)C1CCC2C3CCC4=CC(=O)CCC4(C)C3CCC12C	14-[(3E)-5-ethyl-6-methylhept-3-en-2-yl]-2,15-dimethyltetracyclo[8.7.0.0^{2,7}.0^{11,15}]heptadec-6-en-5-one	82.5	1.8
GIBBERELLIC ACID	CC12C3C(C(O)=O)C45CC(=C)C(O)(C4)CCC5C3(OC1=O)C=CC2O	5,12-dihydroxy-11-methyl-6-methylidene-16-oxo-15-oxapentacyclo[9.3.2.1^{5,8}.0^{1,10}.0^{2,8}]heptadec-13-ene-9-carboxylic acid	82.5	0.7
METOCLOPRAMIDE	CCN(CC)CCNC(=O)c1cc(Cl)c(N)cc1OC	4-amino-5-chloro-N-[2-(diethylamino)ethyl]-2-methoxybenzamide	82.5	1.3
METACETAMOL	CC(=O)Nc1cccc(O)c1	N-(3-hydroxyphenyl)acetamide	82.5	11.4
CHLORQUINALDOL	Cc1ccc2c(Cl)cc(Cl)c(O)c2n1	5,7-dichloro-2-methylquinolin-8-ol	82.6	4.6
HUMULIN A	CC[C@H](C)[C@H](NC(=O)CN)C(=O)N[C@@H](C(C)C)C(=O)N[C@@H](CCC(O)=O)C(=O)N[C@@H](CCC(N)=O)C(=O)N[C@H]1CSSC[C@@H]2NC(=O)[C@@H](NC(=O)[C@H](CO)NC(=O)[C@@H](NC(=O)[C@H](CSSC[C@H](NC(=O)[C@H](CC(C)C)NC(=O)[C@H](Cc3cnc[nH]3)NC(=O)[C@H](CCC(N)=O)NC(=O)[C@H](CC(N)=O)NC(=O)[C@@H](NC(=O)[C@@H](N)Cc3ccccc3)C(C)C)C(=O)NCC(=O)N[C@@H](CO)C(=O)N[C@@H](Cc3cnc[nH]3)C(=O)N[C@@H](CC(C)C)C(=O)N[C@@H](C(C)C)C(=O)N[C@@…	(4S)-4-{[(1S)-1-{[(1R,6R,12S,15S,18S,21S,24S,27S,30S,33S,36S,39S,42R,47R,50S,53S,56S,59S,62S,65S,68S,71S,74R,77S,80S,83S,88R)-42-[({[(1S)-1-{[(1S)-1-[({[(1S)-1-{[(1S)-1-{[(1S)-1-{[(2S,3R)-1-[(2S)-2-{[(1S)-5-amino-1-{[(1S,2R)-1-carboxy-2-hydroxypropyl]carbamoyl}pentyl]carbamoyl}pyrrolidin-1-yl]-3-hydroxy-1-oxobutan-2-yl]carbamoyl}-2-(4-hydroxyphenyl)ethyl]carbamoyl}-2-phenylethyl]carbamoyl}-2-phen…	82.6	3.9
PROCAINAMIDE	Cl.CCN(CC)CCNC(=O)c1ccc(N)cc1	4-amino-N-[2-(diethylamino)ethyl]benzamide hydrochloride	82.6	11.15
SCOPOLAMINE	Br.CN1C2CC(CC1C1OC21)OC(=O)C(CO)c1ccccc1	9-methyl-3-oxa-9-azatricyclo[3.3.1.0^{2,4}]nonan-7-yl 3-hydroxy-2-phenylpropanoate hydrobromide	82.6	5.37
ZOMEPIRAC	Cc1cc(CC(O)=O)n(C)c1C(=O)c1ccc(Cl)cc1	2-{5-[(4-chlorophenyl)carbonyl]-1,4-dimethyl-1H-pyrrol-2-yl}acetic acid	82.63	23.04
CELLOBIOSE (D(+))	OCC1OC(OC2C(CO)OC(O)C(O)C2O)C(O)C(O)C1O	2-(hydroxymethyl)-6-{[4,5,6-trihydroxy-2-(hydroxymethyl)oxan-3-yl]oxy}oxane-3,4,5-triol	82.7	3
HYDRALAZINE	NNc1nncc2ccccc12	1-hydrazinylphthalazine	82.7	10.8
DIALLYL SULFIDE	C=CCSCC=C	3-(prop-2-en-1-ylsulfanyl)prop-1-ene	82.7	10.6
S-(1,2-DICARBOXYETHYL)GLUTATHIONE	NC(CCC(=O)NC(CCSC(CC(O)=O)C(O)=O)C(=O)NCC(O)=O)C(O)=O	2-{[3-(4-amino-4-carboxybutanamido)-3-[(carboxymethyl)carbamoyl]propyl]sulfanyl}butanedioic acid	82.7	1.7
3beta-HYDROXY-23,24-BISNORCHOL-5-ENIC ACID			82.7	3.1
METHIONYL-LEUCYLPHENYLALANINE ACETATE	CC(O)=O.CSCCC(N)C(=O)NC(CC(C)C)C(=O)NC(Cc1ccccc1)C(O)=O	2-{2-[2-amino-4-(methylsulfanyl)butanamido]-4-methylpentanamido}-3-phenylpropanoic acid; acetic acid	82.8	3.2
HYDROCHLOROTHIAZIDE	NS(=O)(=O)c1cc2c(NCNS2(=O)=O)cc1Cl	6-chloro-1,1-dioxo-3,4-dihydro-2H-1$l^{6},2,4-benzothiadiazine-7-sulfonamide	82.8	2
SNAP (S-NITROSO-N-ACETYLPENICILLAMINE)	CC(=O)NC(C(O)=O)C(C)(C)SN=O	2-acetamido-3-methyl-3-(nitrososulfanyl)butanoic acid	82.8	7.9
METHYLERGONOVINE	CC[C@@H](CO)NC(=O)[C@H]1CN(C)[C@@H]2Cc3c[nH]c4cccc(C2=C1)c34	(4R,7R)-N-[(2S)-1-hydroxybutan-2-yl]-6-methyl-6,11-diazatetracyclo[7.6.1.0^{2,7}.0^{12,16}]hexadeca-1(15),2,9,12(16),13-pentaene-4-carboxamide	82.8	1.2
BENZAMIL	NC(NC(=O)c1nc(Cl)c(N)nc1N)=NCc1ccccc1	3,5-diamino-N-(N'-benzylcarbamimidoyl)-6-chloropyrazine-2-carboxamide	82.8	13.6
PICEID	OC[C@H]1O[C@@H](Oc2cc(O)cc(\C=C\c3ccc(O)cc3)c2)[C@H](O)[C@@H](O)[C@@H]1O	(2S,3R,4S,5S,6R)-2-{3-hydroxy-5-[(E)-2-(4-hydroxyphenyl)ethenyl]phenoxy}-6-(hydroxymethyl)oxane-3,4,5-triol	82.8	1.1
TUBOCURARINE	[ClH-].COc1cc2CCN(C)C3Cc4ccc(Oc5c(O)c(OC)cc6CC[N+](C)(C)C(Cc7ccc(O)c(Oc1cc23)c7)c56)cc4	9,21-dihydroxy-10,25-dimethoxy-15,15,30-trimethyl-7,23-dioxa-15,30-diazaheptacyclo[22.6.2.2^{3,6}.1^{8,12}.1^{18,22}.0^{27,31}.0^{16,34}]hexatriaconta-3,5,8,10,12(34),18,20,22(33),24(32),25,27(31),35-dodecaen-15-ium $l^{3}-chloridyl	82.9	1.1
SMILAGENIN ACETATE	CC1C2C(CC3C4CCC5CC(CCC5(C)C4CCC23C)OC(C)=O)OC11CCC(C)CO1	5,7',9',13'-tetramethyl-5'-oxaspiro[oxane-2,6'-pentacyclo[10.8.0.0^{2,9}.0^{4,8}.0^{13,18}]icosane]-16'-yl acetate	82.9	3
ESCITALOPRAM	OC(=O)C(O)=O.CN(C)CCCC1(OCc2cc(ccc12)C#N)c1ccc(F)cc1	1-[3-(dimethylamino)propyl]-1-(4-fluorophenyl)-1,3-dihydro-2-benzofuran-5-carbonitrile; oxalic acid	82.9	1.3
DIMETHYL 4,4-o-PHENYLENE-BIS (3-THIOPHANATE)			82.9	4.1
ANTHRAQUINONE	O=C1c2ccccc2C(=O)c2ccccc12	9,10-dihydroanthracene-9,10-dione	82.9	12.1
DICLOFENAC	OC(=O)Cc1ccccc1Nc1c(Cl)cccc1Cl	2-{2-[(2,6-dichlorophenyl)amino]phenyl}acetic acid	82.9	7.8
SINAPIC ACID METHYL ETHER	COc1cc(cc(OC)c1OC)\C=C\C(O)=O	(2E)-3-(3,4,5-trimethoxyphenyl)prop-2-enoic acid	83	14.6
CYCLOLEUCINE	NC1(CCCC1)C(O)=O	1-aminocyclopentane-1-carboxylic acid	83	14
CANTHAXANTHIN (euglenanone)	CC(\C=C\C=C(C)\C=C\C1=C(C)C(=O)CCC1(C)C)=C/C=C/C=C(C)/C=C/C=C(C)/C=C/C1=C(C)C(=O)CCC1(C)C	2,4,4-trimethyl-3-[(1E,3E,5E,7E,9E,11E,13E,15E,17E)-3,7,12,16-tetramethyl-18-(2,6,6-trimethyl-3-oxocyclohex-1-en-1-yl)octadeca-1,3,5,7,9,11,13,15,17-nonaen-1-yl]cyclohex-2-en-1-one	83	2.3
FLUDROCORTISONE ACETATE	CC(=O)OCC(=O)C1(O)CCC2C3CCC4=CC(=O)CCC4(C)[C@@]3(F)C(O)CC12C	2-[(1R)-1-fluoro-14,17-dihydroxy-2,15-dimethyl-5-oxotetracyclo[8.7.0.0^{2,7}.0^{11,15}]heptadec-6-en-14-yl]-2-oxoethyl acetate	83.1	0.8
ESTRIOL	C[C@]12CC[C@H]3[C@@H](CCc4cc(O)ccc34)[C@@H]1C[C@@H](O)[C@@H]2O	(1S,10R,11S,13R,14R,15S)-15-methyltetracyclo[8.7.0.0^{2,7}.0^{11,15}]heptadeca-2,4,6-triene-5,13,14-triol	83.1	4.1
DIHYDROGEDUNIC ACID, METHYL ESTER			83.1	7.1
DIGOXIN	C[C@H]1O[C@H](C[C@H](O)[C@@H]1O)O[C@H]1[C@@H](O)C[C@H](O[C@H]2[C@@H](O)C[C@H](O[C@H]3CC[C@@]4(C)[C@H](CC[C@@H]5[C@@H]4C[C@@H](O)[C@]4(C)C(CC[C@]54O)C4=CC(=O)OC4)C3)O[C@@H]2C)O[C@@H]1C	4-[(1S,2S,5S,7R,10R,11S,15S,16R)-5-{[(2R,4S,5S,6R)-5-{[(2S,4S,5S,6R)-5-{[(2S,4S,5S,6R)-4,5-dihydroxy-6-methyloxan-2-yl]oxy}-4-hydroxy-6-methyloxan-2-yl]oxy}-4-hydroxy-6-methyloxan-2-yl]oxy}-11,16-dihydroxy-2,15-dimethyltetracyclo[8.7.0.0^{2,7}.0^{11,15}]heptadecan-14-yl]-2,5-dihydrofuran-2-one	83.1	6.7
NONIC ACID	CCCCCC(CC(O)=O)C(O)=O	2-pentylbutanedioic acid	83.1	2.6
METHOCARBAMOL	COc1ccccc1OCC(O)COC(N)=O	[2-hydroxy-3-(2-methoxyphenoxy)propyl] carbamate	83.1	2.9
HYDROXYTOLUIC ACID	Cc1cccc(C(O)=O)c1O	2-hydroxy-3-methylbenzoic acid	83.2	5.3
ASTAXANTHIN	CC(\C=C\C=C(C)\C=C\C1=C(C)C(=O)C(O)CC1(C)C)=C/C=C/C=C(C)/C=C/C=C(C)/C=C/C1=C(C)C(=O)C(O)CC1(C)C	6-hydroxy-3-[(1E,3E,5E,7E,9E,11E,13E,15E,17E)-18-(4-hydroxy-2,6,6-trimethyl-3-oxocyclohex-1-en-1-yl)-3,7,12,16-tetramethyloctadeca-1,3,5,7,9,11,13,15,17-nonaen-1-yl]-2,4,4-trimethylcyclohex-2-en-1-one	83.2	1.7
BETAINE HYDROCHLORIDE	Cl.C[N+](C)(C)CC([O-])=O	2-(trimethylazaniumyl)acetate hydrochloride	83.3	12.7
2-HYDROXY-3,4-DIMETHOXYBENZOIC ACID	COc1ccc(C(O)=O)c(O)c1OC	2-hydroxy-3,4-dimethoxybenzoic acid	83.3	5.1
METHYLTHIOURACIL	CC1=CC(=O)NC(=S)N1	6-methyl-2-sulfanylidene-1,2,3,4-tetrahydropyrimidin-4-one	83.3	9
FLURANDRENOLIDE	CC1(C)O[C@@H]2C[C@H]3[C@@H]4C[C@H](F)C5=CC(=O)CC[C@]5(C)[C@H]4[C@@H](O)C[C@]3(C)[C@@]2(O1)C(=O)CO	(1S,2S,4R,8S,9S,11S,12S,13R,19S)-19-fluoro-11-hydroxy-8-(2-hydroxyacetyl)-6,6,9,13-tetramethyl-5,7-dioxapentacyclo[10.8.0.0^{2,9}.0^{4,8}.0^{13,18}]icos-17-en-16-one	83.3	0.4
PENICILLAMINE	CC(C)(S)C(N)C(O)=O	2-amino-3-methyl-3-sulfanylbutanoic acid	83.3	6.65
DICTAMNINE	COc1c2ccoc2nc2ccccc12	4-methoxyfuro[2,3-b]quinoline	83.3	4
HYGROMYCIN B	CNC1CC(N)C(O)C(OC2OC(CO)C3OC4(OC3C2O)OC(C(N)CO)C(O)C(O)C4O)C1O	6-{[3-amino-2,6-dihydroxy-5-(methylamino)cyclohexyl]oxy}-6'-(1-amino-2-hydroxyethyl)-4-(hydroxymethyl)-tetrahydro-3aH-spiro[[1,3]dioxolo[4,5-c]pyran-2,2'-oxane]-3',4',5',7-tetrol	83.4	9.4
CEFMETAZOLE	CO[C@]1(NC(=O)CSCC#N)[C@H]2SCC(CSc3nnnn3C)=C(N2C1=O)C(O)=O	(6R,7S)-7-{2-[(cyanomethyl)sulfanyl]acetamido}-7-methoxy-3-{[(1-methyl-1H-1,2,3,4-tetrazol-5-yl)sulfanyl]methyl}-8-oxo-5-thia-1-azabicyclo[4.2.0]oct-2-ene-2-carboxylic acid	83.4	8.8
FUREGRELATE	[Na+].[O-]C(=O)c1cc2cc(Cc3cccnc3)ccc2o1	sodium 5-(pyridin-3-ylmethyl)-1-benzofuran-2-carboxylate	83.4	13.2
LINCOMYCIN	CCC[C@@H]1C[C@H](N(C)C1)C(=O)N[C@@H](C(C)O)C1O[C@H](SC)[C@H](O)[C@@H](O)[C@H]1O	(2S,4R)-N-[(1S)-2-hydroxy-1-[(3R,4S,5R,6R)-3,4,5-trihydroxy-6-(methylsulfanyl)oxan-2-yl]propyl]-1-methyl-4-propylpyrrolidine-2-carboxamide	83.4	7.9
SURAMIN	[Na+].[Na+].[Na+].[Na+].[Na+].[Na+].Cc1ccc(cc1NC(=O)c1cccc(NC(=O)Nc2cccc(c2)C(=O)Nc2cc(ccc2C)C(=O)Nc2ccc(c3cc(cc(c23)S([O-])(=O)=O)S([O-])(=O)=O)S([O-])(=O)=O)c1)C(=O)Nc1ccc(c2cc(cc(c12)S([O-])(=O)=O)S([O-])(=O)=O)S([O-])(=O)=O	hexasodium 8-[(4-methyl-3-{[3-({[3-({2-methyl-5-[(4,6,8-trisulfonatonaphthalen-1-yl)carbamoyl]phenyl}carbamoyl)phenyl]carbamoyl}amino)benzene]amido}benzene)amido]naphthalene-1,3,5-trisulfonate	83.4	0.7
TOBRAMYCIN	NCC1OC(OC2C(N)CC(N)C(OC3OC(CO)C(O)C(N)C3O)C2O)C(N)CC1O	4-amino-2-[(4,6-diamino-3-{[3-amino-6-(aminomethyl)-5-hydroxyoxan-2-yl]oxy}-2-hydroxycyclohexyl)oxy]-6-(hydroxymethyl)oxane-3,5-diol	83.4	3.5
TRIHEXYPHENIDYL	OC(CCN1CCCCC1)(C1CCCCC1)c1ccccc1	1-cyclohexyl-1-phenyl-3-(piperidin-1-yl)propan-1-ol	83.45	5.39
TRIPELENNAMINE	OC(=O)CC(O)(CC(O)=O)C(O)=O.CN(C)CCN(Cc1ccccc1)c1ccccn1	2-hydroxypropane-1,2,3-tricarboxylic acid; N-benzyl-N-[2-(dimethylamino)ethyl]pyridin-2-amine	83.5	6.8
ICARIIN	COc1ccc(cc1)-c1oc2c(CC=C(C)C)c(OC3OC(CO)C(O)C(O)C3O)cc(O)c2c(=O)c1OC1OC(C)C(O)C(O)C1O	5-hydroxy-2-(4-methoxyphenyl)-8-(3-methylbut-2-en-1-yl)-7-{[3,4,5-trihydroxy-6-(hydroxymethyl)oxan-2-yl]oxy}-3-[(3,4,5-trihydroxy-6-methyloxan-2-yl)oxy]-4H-chromen-4-one	83.5	16.5
ACETYLCARNITINE	CC(=O)OC(CC([O-])=O)C[N+](C)(C)C	3-(acetyloxy)-4-(trimethylazaniumyl)butanoate	83.5	6.5
PHENYLACETOHYDROXAMIC ACID	ONC(=O)Cc1ccccc1	N-hydroxy-2-phenylacetamide	83.5	15.5
ANHYDROBRAZILIC ACID			83.5	5.1
PERSEITOL HEPTAACETATE			83.5	7.9
PROPYLTHIOURACIL	CCCC1=CC(=O)NC(=S)N1	6-propyl-2-sulfanylidene-1,2,3,4-tetrahydropyrimidin-4-one	83.6	7.67
RIBAVIRIN	NC(=O)c1ncn(n1)C1OC(CO)C(O)C1O	1-[3,4-dihydroxy-5-(hydroxymethyl)oxolan-2-yl]-1H-1,2,4-triazole-3-carboxamide	83.7	0
URAPIDIL	COc1ccccc1N1CCN(CCCNC2=CC(=O)N(C)C(=O)N2C)CC1	6-({3-[4-(2-methoxyphenyl)piperazin-1-yl]propyl}amino)-1,3-dimethyl-1,2,3,4-tetrahydropyrimidine-2,4-dione	83.7	2.1
ALAPROCLATE	CC(N)C(=O)OC(C)(C)Cc1ccc(Cl)cc1	1-(4-chlorophenyl)-2-methylpropan-2-yl 2-aminopropanoate	83.8	8.1
CEFDITORIN PIVOXIL	CO\N=C(\C(=O)NC1C2SCC(\C=C/c3scnc3C)=C(N2C1=O)C(=O)OCOC(=O)C(C)(C)C)c1csc(N)n1	({7-[(2E)-2-(2-amino-1,3-thiazol-4-yl)-2-(methoxyimino)acetamido]-3-[(Z)-2-(4-methyl-1,3-thiazol-5-yl)ethenyl]-8-oxo-5-thia-1-azabicyclo[4.2.0]oct-2-en-2-yl}carbonyloxy)methyl 2,2-dimethylpropanoate	83.8	9.8
SALICYLATE	Oc1ccccc1C([O-])=O	2-hydroxybenzoate	83.8	1.77
PSEUDO-ANISATIN	CC1CC(O)C2(O)C11CC(=O)C(C)(O)C2(C)COC(=O)C1	4,5,13-trihydroxy-2,6,13-trimethyl-8-oxatricyclo[4.4.3.0^{1,5}]tridecane-9,12-dione	83.9	3.7
LORGLUMIDE	CCCCCN(CCCCC)C(=O)C(CCC(O)=O)NC(=O)c1ccc(Cl)c(Cl)c1	4-[(3,4-dichlorophenyl)formamido]-4-(dipentylcarbamoyl)butanoic acid	83.9	7.7
ANTIAROL	COc1cc(O)cc(OC)c1OC	3,4,5-trimethoxyphenol	83.9	0.4
METHOXYVONE	COc1cc(C)c2C(=O)C=C(Oc2c1)c1ccccc1	7-methoxy-5-methyl-2-phenyl-4H-chromen-4-one	83.9	3
SALSOLINE	COc1cc2C(C)NCCc2cc1O	7-methoxy-1-methyl-1,2,3,4-tetrahydroisoquinolin-6-ol	83.9	32.1
ACETAZOLAMIDE	CC(=O)Nc1nnc(s1)S(N)(=O)=O	N-(5-sulfamoyl-1,3,4-thiadiazol-2-yl)acetamide	83.92	13.19
SAFROLE	C=CCc1ccc2OCOc2c1	5-(prop-2-en-1-yl)-2H-1,3-benzodioxole	84	5.7
NORSTICTIC ACID			84	17.5
FENOFIBRATE	CC(C)OC(=O)C(C)(C)Oc1ccc(cc1)C(=O)c1ccc(Cl)cc1	propan-2-yl 2-{4-[(4-chlorophenyl)carbonyl]phenoxy}-2-methylpropanoate	84	9.7
AMRINONE	NC1=CC(=CNC1=O)c1ccncc1	3-amino-5-(pyridin-4-yl)-1,2-dihydropyridin-2-one	84	1.2
URSOLIC ACID	CC1CCC2(CCC3(C)C(=CCC4C5(C)CCC(O)C(C)(C)C5CCC34C)C2C1C)C(O)=O	10-hydroxy-1,2,6a,6b,9,9,12a-heptamethyl-1,2,3,4,4a,5,6,6a,6b,7,8,8a,9,10,11,12,12a,12b,13,14b-icosahydropicene-4a-carboxylic acid	84	10.4
DIHYDROCARYOPHYLLEN-5-ONE			84.1	3.6
PIRINIXIC ACID	Cc1cccc(Nc2cc(Cl)nc(SCC(O)=O)n2)c1C	2-({4-chloro-6-[(2,3-dimethylphenyl)amino]pyrimidin-2-yl}sulfanyl)acetic acid	84.1	0.7
DIMETHYLSULFONE	CS(C)(=O)=O	methanesulfonylmethane	84.2	0.7
NAFCILLIN	[Na+].CCOc1ccc2ccccc2c1C(=O)N[C@H]1[C@H]2SC(C)(C)[C@@H](N2C1=O)C([O-])=O	sodium (2S,5R,6R)-6-(2-ethoxynaphthalene-1-amido)-3,3-dimethyl-7-oxo-4-thia-1-azabicyclo[3.2.0]heptane-2-carboxylate	84.2	12.5
ETHAMBUTOL	CC[C@@H](CO)NCCN[C@@H](CC)CO	(2S)-2-[(2-{[(2S)-1-hydroxybutan-2-yl]amino}ethyl)amino]butan-1-ol	84.2	0.5
DIHYDROSTREPTOMYCIN	CN[C@@H]1[C@H](O[C@H]2[C@H](O[C@H]3[C@H](O)[C@@H](O)[C@H](N=C(N)N)[C@@H](O)[C@@H]3N=C(N)N)O[C@@H](C)[C@]2(O)CO)O[C@@H](CO)[C@H](O)[C@H]1O	2-[(1R,2R,3S,4R,5R,6S)-3-[(diaminomethylidene)amino]-4-{[(2R,3R,4R,5S)-3-{[(2S,3S,4S,5R,6S)-4,5-dihydroxy-6-(hydroxymethyl)-3-(methylamino)oxan-2-yl]oxy}-4-hydroxy-4-(hydroxymethyl)-5-methyloxolan-2-yl]oxy}-2,5,6-trihydroxycyclohexyl]guanidine	84.2	1.4
ARCAINE	OS(O)(=O)=O.NC(=N)NCCCCNC(N)=N	1-(4-carbamimidamidobutyl)guanidine; sulfuric acid	84.2	2.5
CHRYSANTHEMIC ACID, ETHYL ESTER	CCOC(=O)C1C(C=C(C)C)C1(C)C	ethyl 2,2-dimethyl-3-(2-methylprop-1-en-1-yl)cyclopropane-1-carboxylate	84.3	5.1
diosmetin	COc1ccc(cc1O)C1=CC(=O)c2c(O)cc(O)cc2O1	5,7-dihydroxy-2-(3-hydroxy-4-methoxyphenyl)-4H-chromen-4-one	84.3	7.1
HYOSCYAMINE	CN1C2CCC1CC(C2)OC(=O)[C@H](CO)c1ccccc1	8-methyl-8-azabicyclo[3.2.1]octan-3-yl (2S)-3-hydroxy-2-phenylpropanoate	84.3	6.1
FUROSEMIDE	NS(=O)(=O)c1cc(C(O)=O)c(NCc2ccco2)cc1Cl	4-chloro-2-[(furan-2-ylmethyl)amino]-5-sulfamoylbenzoic acid	84.4	13.7	79.1	7.8
CAPREOMYCIN	NCC1NC(=O)C(CO)NC(=O)C(N)CNC(=O)C(NC(=O)C(NC1=O)=CNC(N)=O)C1CCN=C(N)N1	{[15-amino-3-(2-amino-3,4,5,6-tetrahydropyrimidin-4-yl)-9-(aminomethyl)-12-(hydroxymethyl)-2,5,8,11,14-pentaoxo-1,4,7,10,13-pentaazacyclohexadecan-6-ylidene]methyl}urea	84.4	13
PIPENZOLATE	[BrH-].CC[N+]1(C)CCCC(C1)OC(=O)C(O)(c1ccccc1)c1ccccc1	1-ethyl-3-[(2-hydroxy-2,2-diphenylacetyl)oxy]-1-methylpiperidin-1-ium $l^{3}-bromidyl	84.4	6.2
NOSCAPINE	COc1ccc2[C@H](OC(=O)c2c1OC)[C@@H]1N(C)CCc2cc3OCOc3c(OC)c12	(3S)-6,7-dimethoxy-3-[(5R)-4-methoxy-6-methyl-2H,5H,6H,7H,8H-[1,3]dioxolo[4,5-g]isoquinolin-5-yl]-1,3-dihydro-2-benzofuran-1-one	84.4	1.16
CLORSULON	Nc1cc(C(Cl)=C(Cl)Cl)c(cc1S(N)(=O)=O)S(N)(=O)=O	4-amino-6-(1,2,2-trichloroethenyl)benzene-1,3-disulfonamide	84.4	0.6
CANAVANINE	NC(CCONC(N)=N)C(O)=O	2-amino-4-(carbamimidamidooxy)butanoic acid	84.4	13.1
ACECAINIDE	Cl.CCN(CC)CCNC(=O)c1ccc(NC(C)=O)cc1	N-[2-(diethylamino)ethyl]-4-acetamidobenzamide hydrochloride	84.4	4.4
SULFAPYRIDINE	Nc1ccc(cc1)S(=O)(=O)Nc1ccccn1	4-amino-N-(pyridin-2-yl)benzene-1-sulfonamide	84.5	8.93
1-PHENYLBIGUANIDE	NC(N)=NC(N)=Nc1ccccc1	1-(diaminomethylidene)-2-phenylguanidine	84.5	4.6
DEHYDROROTENONE	COc1cc2OCC3=C(C(=O)c4ccc5O[C@H](Cc5c4O3)C(C)=C)c2cc1OC	(6R)-16,17-dimethoxy-6-(prop-1-en-2-yl)-2,7,20-trioxapentacyclo[11.8.0.0^{3,11}.0^{4,8}.0^{14,19}]henicosa-1(13),3,8,10,14(19),15,17-heptaen-12-one	84.5	2.3
RAMIPRIL	CCOC(=O)C(CCc1ccccc1)NC(C)C(=O)N1C2CCCC2CC1C(O)=O	1-{2-[(1-ethoxy-1-oxo-4-phenylbutan-2-yl)amino]propanoyl}-octahydrocyclopenta[b]pyrrole-2-carboxylic acid	84.5	1.4
CINCHONIDINE	O[C@@H]([C@@H]1C[C@@H]2CCN1C[C@@H]2C=C)c1ccnc2ccccc12	(R)-[(2S,4S,5R)-5-ethenyl-1-azabicyclo[2.2.2]octan-2-yl](quinolin-4-yl)methanol	84.5	1.7
PURPURIN	Oc1cc(O)c2C(=O)c3ccccc3C(=O)c2c1O	1,2,4-trihydroxy-9,10-dihydroanthracene-9,10-dione	84.5	5.4
TIGOGENIN	CC1C2C(CC3C4CCC5CC(O)CCC5(C)C4CCC23C)OC11CCC(C)CO1	5,7',9',13'-tetramethyl-5'-oxaspiro[oxane-2,6'-pentacyclo[10.8.0.0^{2,9}.0^{4,8}.0^{13,18}]icosane]-16'-ol	96.1, 84.5	0.2, 3.1
FERULIC ACID	COc1cc(\C=C\C(O)=O)ccc1O	(2E)-3-(4-hydroxy-3-methoxyphenyl)prop-2-enoic acid	84.5	15.2
2-METHYL-4-(PIPERIDIN-1-YLCARBOXY)-5-ISOPROPYLPHENYLTRIMETHYLAMMONIUM			84.6	15.4
AMINOPHENAZONE	CN1N(C(=O)C(N)=C1C)c1ccccc1	4-amino-1,5-dimethyl-2-phenyl-2,3-dihydro-1H-pyrazol-3-one	84.6	24.5
MONOCROTALINE	CC1C(=O)OC2CCN3CC=C(COC(=O)C(C)(O)C1(C)O)C23	5,6-dihydroxy-4,5,6-trimethyl-2,8-dioxa-13-azatricyclo[8.5.1.0^{13,16}]hexadec-10-ene-3,7-dione	84.6	15
TANGERITIN	COc1ccc(cc1)C1=CC(=O)c2c(OC)c(OC)c(OC)c(OC)c2O1	5,6,7,8-tetramethoxy-2-(4-methoxyphenyl)-4H-chromen-4-one	84.7	3.2
MEROGEDUNIN			84.7	1.4
5beta-12-METHOXY-4,4-BISNOR-8,11,13-PODOCARPATRIEN-3-ONE			84.7	3.8
AMINOGLUTETHIMIDE	CCC1(CCC(=O)NC1=O)c1ccc(N)cc1	3-(4-aminophenyl)-3-ethylpiperidine-2,6-dione	84.76	20.28
alpha-TOCHOPHEROL	CC(C)CCCC(C)CCCC(C)CCCC1(C)CCc2c(C)c(O)c(C)c(C)c2O1	2,5,7,8-tetramethyl-2-(4,8,12-trimethyltridecyl)-3,4-dihydro-2H-1-benzopyran-6-ol	84.8	4.2
TRISODIUM ETHYLENEDIAMINE TETRACETATE	[Na+].[Na+].[Na+].OC(=O)CN(CCN(CC(O)=O)CC(O)=O)CC(O)=O	trisodium 2-({2-[bis(carboxymethyl)amino]ethyl}(carboxymethyl)amino)acetic acid	84.8	3.5
PRIMULETIN	Oc1cccc2OC(=CC(=O)c12)c1ccccc1	5-hydroxy-2-phenyl-4H-chromen-4-one	84.8	3.6
PIPERAZINE	C1CNCCN1	piperazine	84.8	1.4
METOPROLOL	COCCc1ccc(OCC(O)CNC(C)C)cc1	{2-hydroxy-3-[4-(2-methoxyethyl)phenoxy]propyl}(propan-2-yl)amine	84.8	6.1
DIPLOSALSALATE	CC(=O)Oc1ccccc1C(=O)Oc1ccccc1C(O)=O	2-{[2-(acetyloxy)phenyl]carbonyloxy}benzoic acid	84.8	0.9
SODIUM DEHYDROCHOLATE	[Na+].C[C@H](CCC([O-])=O)[C@H]1CCC2C3C(CC(=O)[C@]12C)[C@@]1(C)CCC(=O)CC1CC3=O	sodium (4R)-4-[(2S,14R,15R)-2,15-dimethyl-5,9,16-trioxotetracyclo[8.7.0.0^{2,7}.0^{11,15}]heptadecan-14-yl]pentanoate	84.8	0.8
AMINOSALICYLATE	[Na+].Nc1ccc(C([O-])=O)c(O)c1	sodium 4-amino-2-hydroxybenzoate	84.85	6.61
PUTRESCINE	NCCCCN	butane-1,4-diamine	84.9	6.3
7-CHLOROKYNURENIC ACID			84.9	4.2
4'-METHOXYCHALCONE	COc1ccc(cc1)C(=O)\C=C/c1ccccc1	(2Z)-1-(4-methoxyphenyl)-3-phenylprop-2-en-1-one	85	0.9
PIROMIDIC ACID	CCN1C=C(C(O)=O)C(=O)c2cnc(nc12)N1CCCC1	8-ethyl-5-oxo-2-(pyrrolidin-1-yl)-5H,8H-pyrido[2,3-d]pyrimidine-6-carboxylic acid	85	1.3
ISONIAZID	NNC(=O)c1ccncc1	pyridine-4-carbohydrazide	85	2.5
ESTRONE ACETATE	CC(=O)Oc1ccc2C3CCC4(C)C(CCC4=O)C3CCc2c1	15-methyl-14-oxotetracyclo[8.7.0.0^{2,7}.0^{11,15}]heptadeca-2,4,6-trien-5-yl acetate	85	20.5
EUPATORIOCHROMENE	CC(=O)c1cc2C=CC(C)(C)Oc2cc1O	1-(7-hydroxy-2,2-dimethyl-2H-chromen-6-yl)ethan-1-one	85.1	3.9
MAACKIAIN			85.1	8.1
FORMONONETIN	COc1ccc(cc1)C1=COc2cc(O)ccc2C1=O	7-hydroxy-3-(4-methoxyphenyl)-4H-chromen-4-one	85.3	14.2
2- (2,6-DIMETHOXYPHENOXYETHYL)AMINOMETHYL-1,4-BENZODIOXANE HYDROCHLORIDE (WB 4101)	Cl.COc1cccc(OC)c1OCCNCC1COc2ccccc2O1	(2,3-dihydro-1,4-benzodioxin-2-ylmethyl)[2-(2,6-dimethoxyphenoxy)ethyl]amine hydrochloride	85.3	1.2
STROPHANTHIDIN	CC12CCC3C(CCC4(O)CC(O)CCC34C=O)C1(O)CCC2C1=CC(=O)OC1	5,7,11-trihydroxy-15-methyl-14-(5-oxo-2,5-dihydrofuran-3-yl)tetracyclo[8.7.0.0^{2,7}.0^{11,15}]heptadecane-2-carbaldehyde	85.3	16.9
ESTRADIOL-3-SULFATE	C[C@]12CC[C@H]3[C@@H](CCc4cc(OS(O)(=O)=O)ccc34)[C@@H]1CC[C@@H]2O	[(1S,10R,11S,14S,15S)-14-hydroxy-15-methyltetracyclo[8.7.0.0^{2,7}.0^{11,15}]heptadeca-2,4,6-trien-5-yl]oxidanesulfonic acid	85.3	0.9
alpha-METHYL-L-TYROSINE	C[C@](N)(Cc1ccc(O)cc1)C(O)=O	(2S)-2-amino-3-(4-hydroxyphenyl)-2-methylpropanoic acid	85.3	3.1
RETINYL PALMITATE	CCCCCCCCCCCCCCCC(=O)OC\C=C(C)\C=C\C=C(C)\C=C\C1=C(C)CCCC1(C)C	(2E,4E,6E,8E)-3,7-dimethyl-9-(2,6,6-trimethylcyclohex-1-en-1-yl)nona-2,4,6,8-tetraen-1-yl hexadecanoate	85.4	24.2
PERUVOSIDE	COC1C(O)C(C)OC(OC2CCC3(C=O)C(CCC4C3CCC3(C)C(CCC43O)C3=CC(=O)OC3)C2)C1O	5-[(3,5-dihydroxy-4-methoxy-6-methyloxan-2-yl)oxy]-11-hydroxy-15-methyl-14-(5-oxo-2,5-dihydrofuran-3-yl)tetracyclo[8.7.0.0^{2,7}.0^{11,15}]heptadecane-2-carbaldehyde	85.4	8.4
FORMESTANE	CC1=C2CCC3C4CCC(=O)C4(C)CCC3C2(C)CCC1=O	2,6,15-trimethyltetracyclo[8.7.0.0^{2,7}.0^{11,15}]heptadec-6-ene-5,14-dione	85.4	2.6
5-METHYLFURMETHIDE	[IH-].Cc1ccc(C[N+](C)(C)C)o1	trimethyl[(5-methylfuran-2-yl)methyl]azanium $l^{3}-iodidyl	85.5	6.1
SOLANESYL ACETATE	CC(=O)OC\C=C(\C)CC\C=C(\C)CC\C=C(\C)CC\C=C(/C)CC\C=C(/C)CC\C=C(/C)CC\C=C(/C)CC\C=C(/C)CCC=C(C)C	(2Z,6Z,10Z,14E,18E,22E,26E,30E)-3,7,11,15,19,23,27,31,35-nonamethylhexatriaconta-2,6,10,14,18,22,26,30,34-nonaen-1-yl acetate	85.5	14.5
METHYLPREDNISOLONE	C[C@H]1C[C@H]2[C@@H]3CC[C@](O)(C(=O)CO)[C@@]3(C)C[C@H](O)[C@@H]2[C@@]2(C)C=CC(=O)C=C12	(1S,2R,8S,10S,11S,14R,15S,17S)-14,17-dihydroxy-14-(2-hydroxyacetyl)-2,8,15-trimethyltetracyclo[8.7.0.0^{2,7}.0^{11,15}]heptadeca-3,6-dien-5-one	85.5	0.8
2,6-DI-t-BUTYL-4-METHYLPHENOL	Cc1cc(c(O)c(c1)C(C)(C)C)C(C)(C)C	2,6-di-tert-butyl-4-methylphenol	85.5	1.8
METHYL EVERNINIC ACID	COC(=O)c1c(C)cc(OC)cc1O	methyl 2-hydroxy-4-methoxy-6-methylbenzoate	85.5	0.1
ADENINE	Nc1ncnc2nc[nH]c12	7H-purin-6-amine	85.5	18.4
14-METHOXY-4,4-BISNOR-8,11,13-PODOCARPATRIEN-3-ONE			85.5	0.1
3beta-ACETOXY-23-BROMO-ISOALLOSPIROST-9 (11)-ENE-12-ONE			85.5	0
DIMENHYDRINATE	CN1c2nc(Cl)[nH]c2C(=O)N(C)C1=O.CN(C)CCOC(c1ccccc1)c1ccccc1	8-chloro-1,3-dimethyl-2,3,6,7-tetrahydro-1H-purine-2,6-dione; [2-(diphenylmethoxy)ethyl]dimethylamine	85.5	1.3
DIFLUNISAL	OC(=O)c1cc(ccc1O)-c1ccc(F)cc1F	5-(2,4-difluorophenyl)-2-hydroxybenzoic acid	85.6	4
QUINAPRIL	Cl.CCOC(=O)C(CCc1ccccc1)NC(C)C(=O)N1Cc2ccccc2CC1C(O)=O	2-{2-[(1-ethoxy-1-oxo-4-phenylbutan-2-yl)amino]propanoyl}-1,2,3,4-tetrahydroisoquinoline-3-carboxylic acid hydrochloride	85.6	1.7
CETIRIZINE HYDROCHLORIDE	Cl.Cl.OC(=O)COCCN1CCN(CC1)C(c1ccccc1)c1ccc(Cl)cc1	2-(2-{4-[(4-chlorophenyl)(phenyl)methyl]piperazin-1-yl}ethoxy)acetic acid dihydrochloride	85.7	9.5
DIETHYLCARBAMAZINE	CCN(CC)C(=O)N1CCN(C)CC1	N,N-diethyl-4-methylpiperazine-1-carboxamide	85.7	2.1
NARINGENIN	Oc1ccc(cc1)C1CC(=O)c2c(O)cc(O)cc2O1	5,7-dihydroxy-2-(4-hydroxyphenyl)-3,4-dihydro-2H-1-benzopyran-4-one	85.7	5.3
5-CHLOROINDOLE-2-CARBOXYLIC ACID	OC(=O)c1cc2cc(Cl)ccc2[nH]1	5-chloro-1H-indole-2-carboxylic acid	85.7	0.8
GENTAMICIN	CN[C@@H]1[C@@H](O)[C@@H](O[C@H]2[C@H](N)C[C@H](N)[C@@H](O[C@H]3O[C@H](CN)CC[C@H]3N)[C@@H]2O)OC[C@]1(C)O	(2R,3R,4R,5R)-2-{[(1S,2S,3R,4S,6R)-4,6-diamino-3-{[(2R,3R,6S)-3-amino-6-(aminomethyl)oxan-2-yl]oxy}-2-hydroxycyclohexyl]oxy}-5-methyl-4-(methylamino)oxane-3,5-diol	85.7	2.6
NIMODIPINE	COCCOC(=O)C1=C(C)NC(C)=C(C1c1cccc(c1)N(=O)=O)C(=O)OC(C)C	3-(2-methoxyethyl) 5-propan-2-yl 2,6-dimethyl-4-(3-nitrophenyl)-1,4-dihydropyridine-3,5-dicarboxylate	85.7	5.8
alpha-HYODEOXYCHOLIC ACID	CC(CCC(O)=O)C1CCC2C3CC(O)C4CC(O)CCC4(C)C3CCC12C	4-{5,8-dihydroxy-2,15-dimethyltetracyclo[8.7.0.0^{2,7}.0^{11,15}]heptadecan-14-yl}pentanoic acid	85.8	9.9
ONONETIN	COc1ccc(CC(=O)c2ccc(O)cc2O)cc1	1-(2,4-dihydroxyphenyl)-2-(4-methoxyphenyl)ethan-1-one	85.8	19.8
PENICILLIN V	[K+].CC1(C)SC2C(NC(=O)COc3ccccc3)C(=O)N2C1C([O-])=O	potassium 3,3-dimethyl-7-oxo-6-(2-phenoxyacetamido)-4-thia-1-azabicyclo[3.2.0]heptane-2-carboxylate	85.8	7.14
TRYPTAMINE	NCCc1c[nH]c2ccccc12	2-(1H-indol-3-yl)ethan-1-amine	85.9	12.2
2',4'-DIHYDROXY-4-METHOXYCHALCONE	COc1ccc(cc1)\C=C\C(=O)c1ccc(O)cc1O	(2E)-1-(2,4-dihydroxyphenyl)-3-(4-methoxyphenyl)prop-2-en-1-one	85.9	12.1
SILIBININ	COc1cc(ccc1O)C1Oc2cc(ccc2OC1CO)C1Oc2cc(O)cc(O)c2C(=O)C1O	3,5,7-trihydroxy-2-[3-(4-hydroxy-3-methoxyphenyl)-2-(hydroxymethyl)-2,3-dihydro-1,4-benzodioxin-6-yl]-3,4-dihydro-2H-1-benzopyran-4-one	85.9	25.7
KAINIC ACID	CC(=C)C1CNC(C1CC(O)=O)C(O)=O	3-(carboxymethyl)-4-(prop-1-en-2-yl)pyrrolidine-2-carboxylic acid	85.9	27
TETRACAINE	CCCCNc1ccc(cc1)C(=O)OCCN(C)C	2-(dimethylamino)ethyl 4-(butylamino)benzoate	85.91	49.77
LORATADINE	CCOC(=O)N1CCC(CC1)=C1c2ccc(Cl)cc2CCc2cccnc12	ethyl 4-{13-chloro-4-azatricyclo[9.4.0.0^{3,8}]pentadeca-1(15),3,5,7,11,13-hexaen-2-ylidene}piperidine-1-carboxylate	86	14
PELLETIERINE	Cl.CC(=O)CC1CCCCN1	1-(piperidin-2-yl)propan-2-one hydrochloride	86	24.6
VALYLTRYPTOPHAN	CC(C)[C@H](N)C(=O)N[C@@H](Cc1c[nH]c2ccccc12)C(O)=O	(2S)-2-[(2S)-2-amino-3-methylbutanamido]-3-(1H-indol-3-yl)propanoic acid	86	1
DIHYDROJASMONIC ACID	CCCCCC1C(CC(O)=O)CCC1=O	2-(3-oxo-2-pentylcyclopentyl)acetic acid	86	2
BENZTHIAZIDE	NS(=O)(=O)c1cc2c(NC(CSCc3ccccc3)=NS2(=O)=O)cc1Cl	3-[(benzylsulfanyl)methyl]-6-chloro-1,1-dioxo-4H-1$l^{6},2,4-benzothiadiazine-7-sulfonamide	86.06	14.17
LEUCOPTERIN	N=C1NC(=O)C2=C(N1)NC(=O)C(=O)N2	2-imino-1,2,3,4,5,6,7,8-octahydropteridine-4,6,7-trione	86.2	8.6
MENTHONE	CC(C)C1CCC(C)CC1=O	5-methyl-2-(propan-2-yl)cyclohexan-1-one	86.2	18.9
AGMATINE	OS(O)(=O)=O.NCCCCNC(N)=N	1-(4-aminobutyl)guanidine; sulfuric acid	86.2	6.5
AZADIRACHTIN	COC(=O)C1(O)OCC23C4C(OCC4(C(CC2OC(=O)C(\C)=C\C)OC(C)=O)C(=O)OC)C(O)C(C)(C13)C12OC1(C)C1CC2OC2OC=CC12O	4,11-dimethyl 12-(acetyloxy)-4,7-dihydroxy-6-{2-hydroxy-11-methyl-5,7,10-trioxatetracyclo[6.3.1.0^{2,6}.0^{9,11}]dodec-3-en-9-yl}-6-methyl-14-{[(2E)-2-methylbut-2-enoyl]oxy}-3,9-dioxatetracyclo[6.6.1.0^{1,5}.0^{11,15}]pentadecane-4,11-dicarboxylate	86.3	13.2
ACADESINE	NC(=O)c1ncn(C2OC(CO)C(O)C2O)c1N	5-amino-1-[3,4-dihydroxy-5-(hydroxymethyl)oxolan-2-yl]-1H-imidazole-4-carboxamide	86.3	4.6
AVOCADYNONE ACETATE			86.4	5.2
KHAYASIN C	CCC(=O)OC1C2CC3=C4CC(=O)OC(c5ccoc5)C4(C)CCC3C(C)(C(CC(=O)OC)C1(C)C)C2=O	6-(furan-3-yl)-16-(2-methoxy-2-oxoethyl)-1,5,15,15-tetramethyl-8,17-dioxo-7-oxatetracyclo[11.3.1.0^{2,11}.0^{5,10}]heptadec-10-en-14-yl propanoate	86.4	6.2
S-METHYL-L-THIOCITRULLINE ACETATE			86.4	0.3
ESTRADIOL METHYL ETHER	COc1ccc2C3CCC4(C)[C@@H](O)CCC4C3CCc2c1	(14S)-5-methoxy-15-methyltetracyclo[8.7.0.0^{2,7}.0^{11,15}]heptadeca-2,4,6-trien-14-ol	86.4	6.3
CACODYLIC ACID	C[As](C)(O)=O	dimethylarsinic acid	86.4	16.7
ZEORIN	CC(C)(O)C1CCC2(C)C1CCC1(C)C2CCC2C3(C)CCCC(C)(C)C3C(O)CC12C	6-(2-hydroxypropan-2-yl)-1,2,9,14,18,18-hexamethylpentacyclo[11.8.0.0^{2,10}.0^{5,9}.0^{14,19}]henicosan-20-ol	86.5	8.4
SULFAMETHAZINE	Cc1cc(C)nc(NS(=O)(=O)c2ccc(N)cc2)n1	4-amino-N-(4,6-dimethylpyrimidin-2-yl)benzene-1-sulfonamide	86.5	2.12
DROPERIDOL	Fc1ccc(cc1)C(=O)CCCN1CCC(=CC1)N1C(=O)Nc2ccccc12	1-{1-[4-(4-fluorophenyl)-4-oxobutyl]-1,2,3,6-tetrahydropyridin-4-yl}-2,3-dihydro-1H-1,3-benzodiazol-2-one	86.5	14.3
INDAPAMIDE	CC1Cc2ccccc2N1NC(=O)c1ccc(Cl)c(c1)S(N)(=O)=O	4-chloro-N-(2-methyl-2,3-dihydro-1H-indol-1-yl)-3-sulfamoylbenzamide	86.6	6.5
GLYCYRRHIZIC ACID	CC12CCC3C(=CC(=O)C4C3(C)CCC3C(C)(C)C(CCC43C)OC3OC(C(OC4OC(C(O)C(O)C4O)C(O)=O)C(O)C3O)C(O)=O)C1CC(C)(CC2)C(O)=O	3-[(6-carboxy-3,4,5-trihydroxyoxan-2-yl)oxy]-6-[(11-carboxy-4,4,6a,8a,11,14b-hexamethyl-14-oxo-1,2,3,4,4a,5,6,6a,6b,7,8,8a,9,10,11,12,12a,14,14a,14b-icosahydropicen-3-yl)oxy]-4,5-dihydroxyoxane-2-carboxylic acid	86.6	6.6
CREATININE	CN1CC(=O)NC1=N	2-imino-1-methylimidazolidin-4-one	86.6	12.9
AVOCADYNE	OCC(O)CC(O)CCCCCCCCCCCC#C	heptadec-16-yne-1,2,4-triol	86.7	20.4
SULFASALAZINE	OC(=O)C1=CC(C=CC1=O)=NNc1ccc(cc1)S(=O)(=O)Nc1ccccn1	6-oxo-3-(2-{4-[(pyridin-2-yl)sulfamoyl]phenyl}hydrazin-1-ylidene)cyclohexa-1,4-diene-1-carboxylic acid	86.75	14.59
FUMARPROTOCETRARIC ACID	Cc1cc(O)c(C=O)c2Oc3c(C)c(C(O)=O)c(O)c(COC(=O)\C=C\C(O)=O)c3OC(=O)c12	7-({[(2E)-3-carboxyprop-2-enoyl]oxy}methyl)-15-formyl-6,14-dihydroxy-4,12-dimethyl-10-oxo-2,9-dioxatricyclo[9.4.0.0^{3,8}]pentadeca-1(11),3,5,7,12,14-hexaene-5-carboxylic acid	86.8	0.5
GUAIAZULENE	CC(C)c1ccc(C)c2ccc(C)c2c1	1,4-dimethyl-7-(propan-2-yl)azulene	86.8	1.9
ACETOSYRINGONE	COc1cc(cc(OC)c1O)C(C)=O	1-(4-hydroxy-3,5-dimethoxyphenyl)ethan-1-one	86.8	2.2
CLEBOPRIDE MALEATE	OC(=O)\C=C/C(O)=O.COc1cc(N)c(Cl)cc1C(=O)NC1CCN(Cc2ccccc2)CC1	(2Z)-but-2-enedioic acid; 4-amino-N-(1-benzylpiperidin-4-yl)-5-chloro-2-methoxybenzamide	86.9	6.8
beta-ESCIN	C\C=C(\C)C(=O)OC1C(OC(C)=O)C2(CO)C(O)CC3(C)C(=CCC4C5(C)CCC(OC6OC(C(OC7OC(CO)C(O)C(O)C7O)C(O)C6OC6OC(CO)C(O)C(O)C6O)C(O)=O)C(C)(CO)C5CCC34C)C2CC1(C)C	6-{[9-(acetyloxy)-8-hydroxy-4,8a-bis(hydroxymethyl)-4,6a,6b,11,11,14b-hexamethyl-10-{[(2Z)-2-methylbut-2-enoyl]oxy}-1,2,3,4,4a,5,6,6a,6b,7,8,8a,9,10,11,12,12a,14,14a,14b-icosahydropicen-3-yl]oxy}-4-hydroxy-3,5-bis({[3,4,5-trihydroxy-6-(hydroxymethyl)oxan-2-yl]oxy})oxane-2-carboxylic acid	87	17.2
SITOSTERYL ACETATE	CCC(CCC(C)C1CCC2C3CC=C4CC(CCC4(C)C3CCC12C)OC(C)=O)C(C)C	14-(5-ethyl-6-methylheptan-2-yl)-2,15-dimethyltetracyclo[8.7.0.0^{2,7}.0^{11,15}]heptadec-7-en-5-yl acetate	87	9.8
AMYGDALIN	OCC1OC(OCC2OC(OC(C#N)c3ccccc3)C(O)C(O)C2O)C(O)C(O)C1O	2-phenyl-2-{[3,4,5-trihydroxy-6-({[3,4,5-trihydroxy-6-(hydroxymethyl)oxan-2-yl]oxy}methyl)oxan-2-yl]oxy}acetonitrile	87	12.2
URETHANE	CCOC(N)=O	ethyl carbamate	87	1.5
12a-HYDROXY-9-DEMETHYLMUNDUSERONE-8-CARBOXYLIC ACID			87	6
CARBACHOL	[Cl-].C[N+](C)(C)CCOC(N)=O	[2-(trimethylazaniumyl)ethyl] carbamate chloride	87.09	6.27
FOSFOMYCIN	[Na+].[Na+].C[C@@H]1O[C@@H]1P([O-])([O-])=O	disodium [(2R,3S)-3-methyloxiran-2-yl]phosphonate	87.1	13.3
Dapsone	Nc1ccc(cc1)S(=O)(=O)c1ccc(N)cc1	4-[(4-aminobenzene)sulfonyl]aniline	87.1	18
STROPHANTHIDINIC ACID LACTONE ACETATE			87.2	3.7
PERINDOPRIL ERBUMINE	CC(C)(C)N.CCCC(NC(C)C(=O)N1C2CCCCC2CC1C(O)=O)C(=O)OCC	1-{2-[(1-ethoxy-1-oxopentan-2-yl)amino]propanoyl}-octahydro-1H-indole-2-carboxylic acid; 2-methylpropan-2-amine	87.3	24.9
PEFLOXACINE MESYLATE	CS(O)(=O)=O.CCN1C=C(C(O)=O)C(=O)c2cc(F)c(cc12)N1CCN(C)CC1	1-ethyl-6-fluoro-7-(4-methylpiperazin-1-yl)-4-oxo-1,4-dihydroquinoline-3-carboxylic acid; methanesulfonic acid	87.3	10.8
CROMOLYN	OC(COc1cccc2OC(=CC(=O)c12)C(O)=O)COc1cccc2OC(=CC(=O)c12)C(O)=O	5-{3-[(2-carboxy-4-oxo-4H-chromen-5-yl)oxy]-2-hydroxypropoxy}-4-oxo-4H-chromene-2-carboxylic acid	87.4	2.8
ROSMARINIC ACID	OC(=O)C(Cc1ccc(O)c(O)c1)OC(=O)\C=C\c1ccc(O)c(O)c1	3-(3,4-dihydroxyphenyl)-2-{[(2E)-3-(3,4-dihydroxyphenyl)prop-2-enoyl]oxy}propanoic acid	87.4	13.6
MEPIVACAINE HYDROCHLORIDE	Cl.CN1CCCCC1C(=O)Nc1c(C)cccc1C	N-(2,6-dimethylphenyl)-1-methylpiperidine-2-carboxamide hydrochloride	87.4	7.2
AVOCADYNOFURAN	C#CCCCCCCCCCCCc1ccco1	2-(tridec-12-yn-1-yl)furan	87.4	4.7
ETHIONAMIDE	CCc1cc(ccn1)C(N)=S	2-ethylpyridine-4-carbothioamide	87.4	0.9
CORTISONE ACETATE	CC(=O)OCC(=O)[C@@]1(O)CC[C@H]2[C@@H]3CCC4=CC(=O)CC[C@]4(C)[C@H]3C(=O)C[C@]12C	2-[(1S,2R,10S,11S,14R,15S)-14-hydroxy-2,15-dimethyl-5,17-dioxotetracyclo[8.7.0.0^{2,7}.0^{11,15}]heptadec-6-en-14-yl]-2-oxoethyl acetate	87.4	4.5
HYDROCORTISONE HEMISUCCINATE	C[C@]12C[C@H](O)[C@H]3[C@@H](CCC4=CC(=O)CC[C@]34C)[C@@H]1CC[C@]2(O)C(=O)COC(=O)CCC(O)=O	4-{2-[(1S,2R,10S,11S,14R,15S,17S)-14,17-dihydroxy-2,15-dimethyl-5-oxotetracyclo[8.7.0.0^{2,7}.0^{11,15}]heptadec-6-en-14-yl]-2-oxoethoxy}-4-oxobutanoic acid	87.5	22.1
GINKGOLIDE A	C[C@@H]1C(=O)O[C@H]2CC34[C@H]5C[C@@H](C(C)(C)C)C33[C@@H](O)C(=O)O[C@H]3OC4(C(=O)O5)[C@@]12O	(3R,6R,8S,10R,13S,16S,17R)-8-tert-butyl-6,17-dihydroxy-16-methyl-2,4,14,19-tetraoxahexacyclo[8.7.2.0^{1,11}.0^{3,7}.0^{7,11}.0^{13,17}]nonadecane-5,15,18-trione	87.5	12
ACETAMINOPHEN	CC(=O)Nc1ccc(O)cc1	N-(4-hydroxyphenyl)acetamide	87.58	9.5
LOSARTAN	CCCCc1nc(Cl)c(CO)n1Cc1ccc(cc1)-c1ccccc1-c1nnn[nH]1	[2-butyl-4-chloro-1-({4-[2-(1H-1,2,3,4-tetrazol-5-yl)phenyl]phenyl}methyl)-1H-imidazol-5-yl]methanol	87.6	19.4
LYSYL-TYROSYL-LYSINE ACETATE			87.6	0.4
OXOTREMORINE SESQUIFUMARATE	OC(=O)\C=C\C(O)=O.O=C1CCCN1CC#CCN1CCCC1	(2E)-but-2-enedioic acid; 1-[4-(pyrrolidin-1-yl)but-2-yn-1-yl]pyrrolidin-2-one	87.6	11.4
SULFISOXAZOLE	Cc1noc(NS(=O)(=O)c2ccc(N)cc2)c1C	4-amino-N-(3,4-dimethyl-1,2-oxazol-5-yl)benzene-1-sulfonamide	87.6	12.4
ROCCELLIC ACID	CCCCCCCCCCCCC(C(C)C(O)=O)C(O)=O	2-dodecyl-3-methylbutanedioic acid	87.6	1.7
N-HYDROXYMETHYLNICOTINAMIDE	OCNC(=O)c1cccnc1	N-(hydroxymethyl)pyridine-3-carboxamide	87.6	4.2
ADIPHENINE	Cl.CCN(CC)CCOC(=O)C(c1ccccc1)c1ccccc1	2-(diethylamino)ethyl 2,2-diphenylacetate hydrochloride	87.6	10.1
GATIFLOXACIN	COc1c(N2CCNC(C)C2)c(F)cc2C(=O)C(=CN(C3CC3)c12)C(O)=O	1-cyclopropyl-6-fluoro-8-methoxy-7-(3-methylpiperazin-1-yl)-4-oxo-1,4-dihydroquinoline-3-carboxylic acid	87.7	12.6
TYLOSIN TARTRATE	CCC1OC(=O)CC(O)C(C)C(OC2OC(C)C(OC3CC(C)(O)C(O)C(C)O3)C(C2O)N(C)C)C(CC=O)CC(C)C(=O)C=CC(C)=CC1COC1OC(C)C(O)C(OC)C1OC	2-[6-({5-[(4,5-dihydroxy-4,6-dimethyloxan-2-yl)oxy]-4-(dimethylamino)-3-hydroxy-6-methyloxan-2-yl}oxy)-16-ethyl-4-hydroxy-15-{[(5-hydroxy-3,4-dimethoxy-6-methyloxan-2-yl)oxy]methyl}-5,9,13-trimethyl-2,10-dioxo-1-oxacyclohexadeca-11,13-dien-7-yl]acetaldehyde	87.7	4.7
THIABENDAZOLE	c1nc(cs1)-c1nc2ccccc2[nH]1	2-(1,3-thiazol-4-yl)-1H-1,3-benzodiazole	87.72	22.03
OXONITINE	COC[C@]12CN(C=O)[C@@H]3C4[C@H](OC)[C@H]1C3([C@@H]1C[C@@]3(O)C(OC(=O)c5ccccc5)[C@@H]1[C@]4(OC(C)=O)C(O)[C@@H]3OC)[C@H](C[C@H]2O)OC	(2R,3R,5R,6S,8R,10R,13R,14R,16S,17S,18R)-8-(acetyloxy)-11-formyl-5,7,14-trihydroxy-6,16,18-trimethoxy-13-(methoxymethyl)-11-azahexacyclo[7.7.2.1^{2,5}.0^{1,10}.0^{3,8}.0^{13,17}]nonadecan-4-yl benzoate	87.9	0.3
CYSTAMINE	NCCSSCCN	2-[(2-aminoethyl)disulfanyl]ethan-1-amine	87.9	11.4
HOMOSALATE	CC1CC(CC(C)(C)C1)OC(=O)c1ccccc1O	3,3,5-trimethylcyclohexyl 2-hydroxybenzoate	87.9	4
GEMFIBROZIL	Cc1ccc(C)c(OCCCC(C)(C)C(O)=O)c1	5-(2,5-dimethylphenoxy)-2,2-dimethylpentanoic acid	87.9	1.5
TRIAMCINOLONE ACETONIDE	CC1(C)OC2CC3C4CCC5=CC(=O)C=CC5(C)C4(F)C(O)CC3(C)C2(O1)C(=O)CO	12-fluoro-11-hydroxy-8-(2-hydroxyacetyl)-6,6,9,13-tetramethyl-5,7-dioxapentacyclo[10.8.0.0^{2,9}.0^{4,8}.0^{13,18}]icosa-14,17-dien-16-one	87.99	22.91
ZOLMITRIPTAN	CN(C)CCc1c[nH]c2ccc(CC3COC(=O)N3)cc12	4-({3-[2-(dimethylamino)ethyl]-1H-indol-5-yl}methyl)-1,3-oxazolidin-2-one	88	11.7
2,2'-AZO-bis-2-AMINOPROPANE	Cl.Cl.CC(C)(C(N)=N)\N=N\C(C)(C)C(N)=N	2-[(E)-2-(1-carbamimidoyl-1-methylethyl)diazen-1-yl]-2-methylpropanimidamide dihydrochloride	88	7.7
CATECHIN PENTABENZOATE			88	9.3
BEZAFIBRATE	CC(C)(Oc1ccc(CCNC(=O)c2ccc(Cl)cc2)cc1)C(O)=O	2-(4-{2-[(4-chlorophenyl)formamido]ethyl}phenoxy)-2-methylpropanoic acid	88.1	14
EFAROXAN	CCC1(Cc2ccccc2O1)C1=NCCN1	2-(2-ethyl-2,3-dihydro-1-benzofuran-2-yl)-4,5-dihydro-1H-imidazole	88.1	0.4
1R-CAMPHOR	CC1(C)C2CCC1(C)C(=O)C2	1,7,7-trimethylbicyclo[2.2.1]heptan-2-one	88.2	16.22
DIPHENYLPYRALINE	CN1CCC(CC1)OC(c1ccccc1)c1ccccc1	4-(diphenylmethoxy)-1-methylpiperidine	88.2	2.9
ANISODAMINE	CN1C2CC(O)C1CC(C2)OC(=O)C(CO)c1ccccc1	6-hydroxy-8-methyl-8-azabicyclo[3.2.1]octan-3-yl 3-hydroxy-2-phenylpropanoate	88.2	6.6
DEOXYCHOLIC ACID	CC(CCC(O)=O)C1CCC2C3CCC4CC(O)CCC4(C)C3CC(O)C12C	4-{5,16-dihydroxy-2,15-dimethyltetracyclo[8.7.0.0^{2,7}.0^{11,15}]heptadecan-14-yl}pentanoic acid	88.3	6.1
DIGITOXIN	C[C@H]1O[C@H](C[C@H](O)[C@@H]1O)O[C@H]1[C@@H](O)C[C@H](O[C@H]2[C@@H](O)C[C@H](O[C@H]3CC[C@@]4(C)[C@H](CC[C@@H]5[C@@H]4CC[C@]4(C)[C@H](CC[C@]54O)C4=CC(=O)OC4)C3)O[C@@H]2C)O[C@@H]1C	4-[(1S,2S,5S,7R,10R,11S,14R,15R)-5-{[(2R,4S,5S,6R)-5-{[(2S,4S,5S,6R)-5-{[(2S,4S,5S,6R)-4,5-dihydroxy-6-methyloxan-2-yl]oxy}-4-hydroxy-6-methyloxan-2-yl]oxy}-4-hydroxy-6-methyloxan-2-yl]oxy}-11-hydroxy-2,15-dimethyltetracyclo[8.7.0.0^{2,7}.0^{11,15}]heptadecan-14-yl]-2,5-dihydrofuran-2-one	88.3	10.1
NORETHINDRONE	C[C@]12CC[C@H]3[C@@H](CCC4=CC(=O)CC[C@H]34)[C@@H]1CC[C@@]2(O)C#C	(1S,2R,10R,11S,14R,15S)-14-ethynyl-14-hydroxy-15-methyltetracyclo[8.7.0.0^{2,7}.0^{11,15}]heptadec-6-en-5-one	88.3	2.1
FLAVANONE	O=C1CC(Oc2ccccc12)c1ccccc1	2-phenyl-3,4-dihydro-2H-1-benzopyran-4-one	88.4	11.6
6alpha-METHYLPREDNISOLONE ACETATE			88.4	1.6
PISCIDIC ACID	OC(C(O)=O)C(O)(Cc1ccc(O)cc1)C(O)=O	2,3-dihydroxy-2-[(4-hydroxyphenyl)methyl]butanedioic acid	88.4	6
TEBUTHIURON	CNC(=O)N(C)c1nnc(s1)C(C)(C)C	1-(5-tert-butyl-1,3,4-thiadiazol-2-yl)-1,3-dimethylurea	88.4	2.9
ORSELLINIC ACID	Cc1cc(O)cc(O)c1C(O)=O	2,4-dihydroxy-6-methylbenzoic acid	88.4	17.3
1-(2-TRIFLUOROMETHYLPHENYL)IMIDAZOLE			88.5	10.8
TROXERUTIN	CC1OC(OCC2OC(Oc3c(oc4cc(OCCO)cc(O)c4c3=O)-c3ccc(OCCO)c(OCCO)c3)C(O)C(O)C2O)C(O)C(O)C1O	2-[3,4-bis(2-hydroxyethoxy)phenyl]-5-hydroxy-7-(2-hydroxyethoxy)-3-[(3,4,5-trihydroxy-6-{[(3,4,5-trihydroxy-6-methyloxan-2-yl)oxy]methyl}oxan-2-yl)oxy]-4H-chromen-4-one	88.5	0.4
ABSCISIC ACID (cis,trans; +/-)	CC(\C=C\C1(O)C(C)=CC(=O)CC1(C)C)=C\C(O)=O	(2Z,4E)-5-(1-hydroxy-2,6,6-trimethyl-4-oxocyclohex-2-en-1-yl)-3-methylpenta-2,4-dienoic acid	88.5	16.5
BAEOMYCESIC ACID	COc1cc(C)c(C(=O)Oc2cc(C)c(O)c(C(O)=O)c2C)c(O)c1C=O	3-[(3-formyl-2-hydroxy-4-methoxy-6-methylphenyl)carbonyloxy]-6-hydroxy-2,5-dimethylbenzoic acid	88.5	11.5
NOVOBIOCIN	COC1C(OC(N)=O)C(O)C(Oc2ccc3C(=O)C(NC(=O)c4ccc(O)c(CC=C(C)C)c4)=C(O)Oc3c2C)OC1(C)C	{5-hydroxy-6-[(2-hydroxy-3-{[4-hydroxy-3-(3-methylbut-2-en-1-yl)benzene]amido}-8-methyl-4-oxo-4H-chromen-7-yl)oxy]-3-methoxy-2,2-dimethyloxan-4-yl} carbamate	88.5	0.29
OBLIQUIN	CC(=C)C1COc2cc3oc(=O)ccc3cc2O1	2-(prop-1-en-2-yl)-2H,3H,7H-[1,4]dioxino[2,3-g]chromen-7-one	88.5	5.9
CHLOROPHYLLIDE Cu COMPLEX Na SALT	[Na+].[Na+].CCc1c(C)c2cc3c(C=C)c(C)c4cc5c(C)c(CCC([O-])=O)c6c7C(C([O-])=O)C(=O)c8c(C)c9cc1n2[Cu](n34)(n56)n9c78	disodium 23-(2-carboxylatoethyl)-17-ethenyl-12-ethyl-8,13,18,22-tetramethyl-6-oxo-2,25,26,27-tetraaza-1-cupranonacyclo[12.11.1.1^{1,16}.0^{2,9}.0^{3,7}.0^{4,24}.0^{11,26}.0^{21,25}.0^{19,27}]heptacosa-3(7),4(24),8,10,12,14,16,18,20,22-decaene-5-carboxylate	88.5	0.4
MENTHOL(-)	CC(C)C1CCC(C)CC1O	5-methyl-2-(propan-2-yl)cyclohexan-1-ol	88.5	3.7
PECTOLINARIN	COc1ccc(cc1)-c1cc(=O)c2c(O)c(OC)c(OC3OC(COC4OC(C)C(O)C(O)C4O)C(O)C(O)C3O)cc2o1	5-hydroxy-6-methoxy-2-(4-methoxyphenyl)-7-[(3,4,5-trihydroxy-6-{[(3,4,5-trihydroxy-6-methyloxan-2-yl)oxy]methyl}oxan-2-yl)oxy]-4H-chromen-4-one	88.6	1.3
CARNITINE	C[N+](C)(C)CC(O)CC([O-])=O	3-hydroxy-4-(trimethylazaniumyl)butanoate	88.72	3.32
BETONICINE	C[N+]1(C)CC(O)CC1C([O-])=O	4-hydroxy-1,1-dimethylpyrrolidin-1-ium-2-carboxylate	88.8	1.7
ZOXAZOLAMINE	Nc1nc2cc(Cl)ccc2o1	5-chloro-1,3-benzoxazol-2-amine	88.8	13.7
ATROPINE	CN1C2CCC1CC(C2)OC(=O)C(CO)c1ccccc1	8-methyl-8-azabicyclo[3.2.1]octan-3-yl 3-hydroxy-2-phenylpropanoate	88.86	9.61
5alpha-ANDROSTAN-3beta,17beta-DIOL			88.9	11.1
2-HYDROXY-5 (6)EPOXY-TETRAHYDROCARYOPHYLLENE			88.9	17.1
ESTRAGOLE	COc1ccc(CC=C)cc1	1-methoxy-4-(prop-2-en-1-yl)benzene	88.9	11.1
12-HYDROXY-4,4-BISNOR-4,8,11,13-PODOCARPATETRAEN-3-ONE			88.9	7.9
AMBELLINE	COC1CC2N3CC(O)C2(C=C1)c1cc2OCOc2c(OC)c1C3	9,15-dimethoxy-5,7-dioxa-12-azapentacyclo[10.5.2.0^{1,13}.0^{2,10}.0^{4,8}]nonadeca-2,4(8),9,16-tetraen-18-ol	89	16.2
NEOSTIGMINE	COS([O-])(=O)=O.CN(C)C(=O)Oc1cccc(c1)[N+](C)(C)C	3-[(dimethylcarbamoyl)oxy]-N,N,N-trimethylanilinium methyl sulfate	89	1
AMINOPYRIDINE	Nc1ccncc1	pyridin-4-amine	89.1	16.7
DIPYROCETYL	CC(=O)Oc1cccc(C(O)=O)c1OC(C)=O	2,3-bis(acetyloxy)benzoic acid	89.1	22.1
AURIN TRICARBOXYLIC ACID	OC(=O)C1=CC(C=CC1=O)=C(c1ccc(O)c(c1)C(O)=O)c1ccc(O)c(c1)C(O)=O	5-[(3-carboxy-4-hydroxyphenyl)(3-carboxy-4-oxocyclohexa-2,5-dien-1-ylidene)methyl]-2-hydroxybenzoic acid	89.1	10.9
GENISTEIN, 8-METHYL			89.2	1.3
CYCLOPHOSPHAMIDE	ClCCN(CCCl)P1(=O)NCCCO1	2-[bis(2-chloroethyl)amino]-1,3,2$l^{5}-oxazaphosphinan-2-one	89.2	23.8
AMINOHIPPURIC ACID	Nc1ccc(cc1)C(=O)NCC(O)=O	2-[(4-aminophenyl)formamido]acetic acid	89.2	9.8
OXOLINIC ACID	CCN1C=C(C(O)=O)C(=O)c2cc3OCOc3cc12	5-ethyl-8-oxo-2H,5H,8H-[1,3]dioxolo[4,5-g]quinoline-7-carboxylic acid	89.3	8.6
LEOIDIN	COC(=O)c1c(C)c2Oc3c(Cl)c(O)c(Cl)c(C)c3C(=O)Oc2c(C)c1O	methyl 13,15-dichloro-6,14-dihydroxy-4,7,12-trimethyl-10-oxo-2,9-dioxatricyclo[9.4.0.0^{3,8}]pentadeca-1(15),3(8),4,6,11,13-hexaene-5-carboxylate	89.3	6.3
TETRAHYDROZOLINE	C1CN=C(N1)C1CCCc2ccccc12	2-(1,2,3,4-tetrahydronaphthalen-1-yl)-4,5-dihydro-1H-imidazole	89.34	48.06
THEOPHYLLINE	CN1c2nc[nH]c2C(=O)N(C)C1=O	1,3-dimethyl-2,3,6,7-tetrahydro-1H-purine-2,6-dione	89.36	35.45
SUMATRIPTAN	CNS(=O)(=O)Cc1ccc2[nH]cc(CCN(C)C)c2c1	1-{3-[2-(dimethylamino)ethyl]-1H-indol-5-yl}-N-methylmethanesulfonamide	89.4	0.5
THIOCTIC ACID	OC(=O)CCCC[C@@H]1CCSS1	5-[(3R)-1,2-dithiolan-3-yl]pentanoic acid	89.5	11.9
IPRONIAZID	CC(C)NNC(=O)c1ccncc1	N'-(propan-2-yl)pyridine-4-carbohydrazide	89.58	17.76
DICUMAROL	OC1=C(CC2=C(O)Oc3ccccc3C2=O)C(=O)c2ccccc2O1	2-hydroxy-3-[(2-hydroxy-4-oxo-4H-chromen-3-yl)methyl]-4H-chromen-4-one	89.6	1.6
LAPACHOL	CC(C)=CCC1=C(O)C(=O)c2ccccc2C1=O	2-hydroxy-3-(3-methylbut-2-en-1-yl)-1,4-dihydronaphthalene-1,4-dione	89.6	11.6
CHROMOCARB	OC(=O)C1=CC(=O)c2ccccc2O1	4-oxo-4H-chromene-2-carboxylic acid	89.6	14.8
THIODIGLYCOL	OCCSCCO	2-[(2-hydroxyethyl)sulfanyl]ethan-1-ol	89.6	5.7
6,7-DICHLORO-3-HYDROXY-2-QUINOXALINECARBOXYLIC ACID	OC(=O)c1nc2cc(Cl)c(Cl)cc2nc1O	6,7-dichloro-3-hydroxyquinoxaline-2-carboxylic acid	89.6	3.8
ESZOPICLONE	CN1CCN(CC1)C(=O)OC1N(C(=O)c2nccnc12)c1ccc(Cl)cn1	6-(5-chloropyridin-2-yl)-7-oxo-5H,6H,7H-pyrrolo[3,4-b]pyrazin-5-yl 4-methylpiperazine-1-carboxylate	89.6	1.3
GABAPENTIN	NCC1CCCCC1CC(O)=O	2-[2-(aminomethyl)cyclohexyl]acetic acid	89.6	7.2
THALIDOMIDE	O=C1N(C2CCC(=O)NC2=O)C(=O)c2ccccc12	2-(2,6-dioxopiperidin-3-yl)-2,3-dihydro-1H-isoindole-1,3-dione	89.7	15
SARMENTOSIDE B	COC1C(O)C(OC2CCC3(C=O)C4C(CC5(C)C(CCC5(O)C4CCC3(O)C2)C2=CC(=O)OC2)OC(C)=O)OC(C)C1OC(C)=O	5-{[5-(acetyloxy)-3-hydroxy-4-methoxy-6-methyloxan-2-yl]oxy}-2-formyl-7,11-dihydroxy-15-methyl-14-(5-oxo-2,5-dihydrofuran-3-yl)tetracyclo[8.7.0.0^{2,7}.0^{11,15}]heptadecan-17-yl acetate	89.7	5.2
DEMECLOCYCLINE	CN(C)[C@H]1[C@@H]2C[C@@H]3[C@H](O)c4c(Cl)ccc(O)c4C(O)=C3C(=O)[C@]2(O)C(=O)\C(C1=O)=C(\N)O	(2Z,4S,4aS,5aS,6S,12aS)-2-[amino(hydroxy)methylidene]-7-chloro-4-(dimethylamino)-6,10,11,12a-tetrahydroxy-1,2,3,4,4a,5,5a,6,12,12a-decahydrotetracene-1,3,12-trione	89.8	6.4
NICOTINYL ALCOHOL	OCc1cccnc1	pyridin-3-ylmethanol	89.8	9.5
LITHOCHOL-11-ENIC ACID			89.8	10.2
3-BROMO-3,4,4-TRIMETHYL-3,4-DIHYDRODIAZETE-1.2-DIOXIDE	CC1(C)[N+]([O-])=[N+]([O-])C1(C)Br	3-bromo-3,4,4-trimethyl-3,4-dihydro-1,2-diazete-1,2-diium-1,2-bis(olate)	89.8	10.2
BRUCINE	COc1cc2N3[C@H]4[C@@H]5[C@H](CC3=O)OCC=C3CN6CC[C@]4([C@@H]6C[C@H]53)c2cc1OC	(1R,11S,18S,20R,21R,22S)-4,5-dimethoxy-12-oxa-8,17-diazaheptacyclo[15.5.2.0^{1,18}.0^{2,7}.0^{8,22}.0^{11,21}.0^{15,20}]tetracosa-2(7),3,5,14-tetraen-9-one	89.9	13.5
AMSACRINE	COc1cc(NS(C)(=O)=O)ccc1Cc1c2ccccc2nc2ccccc12	N-[4-(acridin-9-ylmethyl)-3-methoxyphenyl]methanesulfonamide	89.9	10.1
SODIUM beta-NICOTINAMIDE ADENINE DINUCLEOTIDE PHOSPHATE	O.NC(=O)c1ccc[n+](c1)[C@@H]1O[C@H](COP([O-])(=O)OP(O)(=O)OC[C@H]2O[C@H]([C@H](OP(O)(O)=O)[C@@H]2O)n2cnc3c(N)ncnc23)[C@@H](O)[C@H]1O	1-[(2R,3R,4S,5R)-5-{[({[(2R,3R,4R,5R)-5-(6-amino-9H-purin-9-yl)-3-hydroxy-4-(phosphonooxy)oxolan-2-yl]methoxy}(hydroxy)phosphoryl phosphonato)oxy]methyl}-3,4-dihydroxyoxolan-2-yl]-3-carbamoyl-1$l^{5}-pyridin-1-ylium hydrate	89.9	6.5
NIMUSTINE	Cc1ncc(CNC(=O)N(CCCl)N=O)c(N)n1	1-[(4-amino-2-methylpyrimidin-5-yl)methyl]-3-(2-chloroethyl)-3-nitrosourea	89.9	6.4
LANATOSIDE C	C[C@H]1O[C@H](C[C@H](O)[C@@H]1O[C@H]1C[C@H](O)[C@H](O[C@H]2C[C@H](OC(C)=O)[C@H](O[C@@H]3O[C@H](CO)[C@@H](O)[C@H](O)[C@H]3O)[C@@H](C)O2)[C@@H](C)O1)O[C@H]1CC[C@@]2(C)[C@H](CC[C@@H]3[C@@H]2C[C@@H](O)[C@]2(C)[C@H](CC[C@]32O)C2=CC(=O)OC2)C1	(2R,3R,4S,6S)-6-{[(2R,3S,4S,6S)-6-{[(2R,3S,4S,6R)-6-{[(1S,2S,5S,7R,10R,11S,14R,15S,16R)-11,16-dihydroxy-2,15-dimethyl-14-(5-oxo-2,5-dihydrofuran-3-yl)tetracyclo[8.7.0.0^{2,7}.0^{11,15}]heptadecan-5-yl]oxy}-4-hydroxy-2-methyloxan-3-yl]oxy}-4-hydroxy-2-methyloxan-3-yl]oxy}-2-methyl-3-{[(2S,3R,4S,5S,6R)-3,4,5-trihydroxy-6-(hydroxymethyl)oxan-2-yl]oxy}oxan-4-yl acetate	90	8.7
ESTRONE	C[C@]12CC[C@H]3[C@@H](CCc4cc(O)ccc34)[C@@H]1CCC2=O	(1S,10R,11S,15S)-5-hydroxy-15-methyltetracyclo[8.7.0.0^{2,7}.0^{11,15}]heptadeca-2,4,6-trien-14-one	90	5
AZOBENZENE	c1ccc(cc1)\N=N\c1ccccc1	(E)-diphenyldiazene	90	12.1
GLUCOSAMINIC ACID	N[C@H]([C@@H](O)[C@H](O)[C@H](O)CO)C(O)=O	(2R,3R,4S,5R)-2-amino-3,4,5,6-tetrahydroxyhexanoic acid	90	7.6
CARBENICILLIN	CC1(C)SC2C(NC(=O)C(C(O)=O)c3ccccc3)C(=O)N2C1C(O)=O	6-(2-carboxy-2-phenylacetamido)-3,3-dimethyl-7-oxo-4-thia-1-azabicyclo[3.2.0]heptane-2-carboxylic acid	90.02	8.57
GUVACINE	Cl.OC(=O)C1=CCCNC1	1,2,5,6-tetrahydropyridine-3-carboxylic acid hydrochloride	90.1	5.3
ESTRADIOL ACETATE	CC(=O)Oc1ccc2C3CC[C@]4(C)[C@@H](O)CCC4C3CCc2c1	(14S,15S)-14-hydroxy-15-methyltetracyclo[8.7.0.0^{2,7}.0^{11,15}]heptadeca-2,4,6-trien-5-yl acetate	90.1	5.5
QUINIC ACID	OC1CC(O)(CC(O)C1O)C(O)=O	1,3,4,5-tetrahydroxycyclohexane-1-carboxylic acid	90.2	1.9
ACETYLTRYPTOPHAN	CC(=O)NC(Cc1c[nH]c2ccccc12)C(O)=O	2-acetamido-3-(1H-indol-3-yl)propanoic acid	90.2	15.7
PRONETALOL HYDROCHLORIDE	Cl.CC(C)NCC(O)c1ccc2ccccc2c1	1-(naphthalen-2-yl)-2-(propan-2-ylamino)ethan-1-ol hydrochloride	90.2	10.5
GERANYLGERANIOL	CC(C)=CCC\C(C)=C\CC\C(C)=C\CC\C(C)=C/CO	(2Z,6E,10E)-3,7,11,15-tetramethylhexadeca-2,6,10,14-tetraen-1-ol	90.2	9.8
ETHOSUXIMIDE	CCC1(C)CC(=O)NC1=O	3-ethyl-3-methylpyrrolidine-2,5-dione	90.2	0.3
5,7-DICHLOROKYNURENIC ACID			90.3	4.6
VIGABATRIN	NC(CCC(O)=O)C=C	4-aminohex-5-enoic acid	90.3	1
ESCULIN MONOHYDRATE	O.OCC1OC(Oc2cc3ccc(=O)oc3cc2O)C(O)C(O)C1O	7-hydroxy-6-{[3,4,5-trihydroxy-6-(hydroxymethyl)oxan-2-yl]oxy}-2H-chromen-2-one hydrate	90.4	9.6
3,5-DINITROCATECHOL (OR-486)	Oc1cc(cc(c1O)N(=O)=O)N(=O)=O	3,5-dinitrobenzene-1,2-diol	90.4	7.8
IMIDACLOPRID	Clc1ccc(CN2CCN\C2=N\N(=O)=O)cc1	(2Z)-1-[(4-chlorophenyl)methyl]-N-nitroimidazolidin-2-imine	90.5	0.1
ACETYLGLUTAMIC ACID	CC(=O)NC(CCC(O)=O)C(O)=O	2-acetamidopentanedioic acid	90.5	15.3
CHLORMEZANONE	CN1C(c2ccc(Cl)cc2)S(=O)(=O)CCC1=O	2-(4-chlorophenyl)-3-methyl-1$l^{6},3-thiazinane-1,1,4-trione	90.6	9.4
FENOPROFEN	CC(C(O)=O)c1cccc(Oc2ccccc2)c1	2-(3-phenoxyphenyl)propanoic acid	90.6	4.2
CEPHALORIDINE	[O-]C(=O)C1=C(C[n+]2ccccc2)CS[C@@H]2[C@H](NC(=O)Cc3cccs3)C(=O)N12	1-{[(6R,7R)-2-carboxylato-8-oxo-7-[2-(thiophen-2-yl)acetamido]-5-thia-1-azabicyclo[4.2.0]oct-2-en-3-yl]methyl}pyridin-1-ium	90.6	17.2
CINOXACIN	CCN1N=C(C(O)=O)C(=O)c2cc3OCOc3cc12	1-ethyl-4-oxo-1H,4H,7H-[1,3]dioxolo[4,5-g]cinnoline-3-carboxylic acid	90.62	19.28
PHENOTHRIN	CC(C)=CC1C(C(=O)OCc2cccc(Oc3ccccc3)c2)C1(C)C	(3-phenoxyphenyl)methyl 2,2-dimethyl-3-(2-methylprop-1-en-1-yl)cyclopropane-1-carboxylate	90.8	2.4
METHYLXANTHOXYLIN	COc1cc(OC)c(C(C)=O)c(O)c1C	1-(2-hydroxy-4,6-dimethoxy-3-methylphenyl)ethan-1-one	90.8	9.2
DIHYDROXY (3alpha,12alpha)PREGNAN-20-ONE			90.9	5.6
HYPOXANTHINE	O=C1NC=Nc2nc[nH]c12	6,7-dihydro-1H-purin-6-one	90.9	3
NAPROXEN(+)	[Na+].COc1ccc2cc(ccc2c1)[C@H](C)C([O-])=O	sodium (2S)-2-(6-methoxynaphthalen-2-yl)propanoate	90.9	1.1
CARBIMAZOLE	CCOC(=O)N1C=CN(C)C1=S	ethyl 3-methyl-2-sulfanylidene-2,3-dihydro-1H-imidazole-1-carboxylate	90.9	8.8
LOGANIC ACID	CC1C(O)CC2C1C(OC1OC(CO)C(O)C(O)C1O)OC=C2C(O)=O	6-hydroxy-7-methyl-1-{[3,4,5-trihydroxy-6-(hydroxymethyl)oxan-2-yl]oxy}-1H,4aH,5H,6H,7H,7aH-cyclopenta[c]pyran-4-carboxylic acid	91	5.9
DICYCLOHEXYLUREA	O=C(NC1CCCCC1)NC1CCCCC1	1,3-dicyclohexylurea	91	4.7
HISTAMINE	NCCc1cnc[nH]1	2-(1H-imidazol-5-yl)ethan-1-amine	91	20.3
TYRAMINE	NCCc1ccc(O)cc1	4-(2-aminoethyl)phenol	91.1	20.9
HOMATROPINE METHYLBROMIDE	[Br-].C[N+]1(C)C2CCC1CC(C2)OC(=O)C(O)c1ccccc1	3-[(2-hydroxy-2-phenylacetyl)oxy]-8,8-dimethyl-8-azabicyclo[3.2.1]octan-8-ium bromide	91.1	18
3-HYDROXY-4-(SUCCIN-2-YL)-CARYOLANE delta-LACTONE			91.2	9.5
ANTHRACENE-9-CARBOXYLIC ACID	OC(=O)c1c2ccccc2cc2ccccc12	anthracene-9-carboxylic acid	91.2	1.5
RIBOSTAMYCIN SULFATE	OS(O)(=O)=O.NCC1OC(OC2C(N)CC(N)C(O)C2OC2OC(CO)C(O)C2O)C(N)C(O)C1O	5-amino-2-(aminomethyl)-6-[(4,6-diamino-2-{[3,4-dihydroxy-5-(hydroxymethyl)oxolan-2-yl]oxy}-3-hydroxycyclohexyl)oxy]oxane-3,4-diol; sulfuric acid	91.2	7.6
TETRAC	OC(=O)Cc1cc(I)c(Oc2cc(I)c(O)c(I)c2)c(I)c1	2-[4-(4-hydroxy-3,5-diiodophenoxy)-3,5-diiodophenyl]acetic acid	91.2	2.3
SULFACETAMIDE	CC(=O)NS(=O)(=O)c1ccc(N)cc1	N-[(4-aminobenzene)sulfonyl]acetamide	91.2	5.52
TORSEMIDE	CC(C)NC(=O)NS(=O)(=O)c1cnccc1Nc1cccc(C)c1	1-{4-[(3-methylphenyl)amino]pyridine-3-sulfonyl}-3-(propan-2-yl)urea	91.3	4.7
LUPININE	OCC1CCCN2CCCCC12	octahydro-1H-quinolizin-1-ylmethanol	91.3	12.3
BERBAMINE	Cl.Cl.COc1cc2CCN(C)C3Cc4ccc(Oc5cccc(CC6N(C)CCc7cc(OC)c(OC)c(Oc1cc23)c67)c5)cc4O	20,21,25-trimethoxy-15,30-dimethyl-7,23-dioxa-15,30-diazaheptacyclo[22.6.2.2^{3,6}.1^{8,12}.1^{14,18}.0^{27,31}.0^{22,33}]hexatriaconta-3(36),4,6(35),8,10,12(34),18,20,22(33),24(32),25,27(31)-dodecaen-4-ol dihydrochloride	91.3	14.8
DIHYDROJASMONIC ACID, METHYL ESTER	CCCCCC1C(CC(=O)OC)CCC1=O	methyl 2-(3-oxo-2-pentylcyclopentyl)acetate	91.4	8.6
GLYCYLLEUCYLPHENYLALANINE			91.4	6.8
SULFAMERAZINE	Cc1ccnc(NS(=O)(=O)c2ccc(N)cc2)n1	4-amino-N-(4-methylpyrimidin-2-yl)benzene-1-sulfonamide	91.4	1.99
DICLOXACILLIN	Cc1onc(c1C(=O)N[C@H]1[C@H]2SC(C)(C)[C@@H](N2C1=O)C(O)=O)-c1c(Cl)cccc1Cl	(2S,5R,6R)-6-[3-(2,6-dichlorophenyl)-5-methyl-1,2-oxazole-4-amido]-3,3-dimethyl-7-oxo-4-thia-1-azabicyclo[3.2.0]heptane-2-carboxylic acid	91.4	4.8
GABOXADOL	Cl.Oc1noc2CNCCc12	4H,5H,6H,7H-[1,2]oxazolo[5,4-c]pyridin-3-ol hydrochloride	91.5	0
LUNARINE	O=C1CCC23C=CC(=O)NCCCCNCCCNC(=O)C=Cc4ccc(OC2C1)c3c4	22-oxa-5,10,14-triazatetracyclo[16.9.2.0^{1,23}.0^{21,28}]nonacosa-2,16,18,20,28-pentaene-4,15,25-trione	91.5	6.4
AVOCADENOFURAN	C=CCCCCCCCCCCCc1ccco1	2-(tridec-12-en-1-yl)furan	91.5	0.1
QUASSIN	COC1=CC(C)C2CC3OC(=O)CC4C(C)=C(OC)C(=O)C(C34C)C2(C)C1=O	4,15-dimethoxy-2,6,14,17-tetramethyl-10-oxatetracyclo[7.7.1.0^{2,7}.0^{13,17}]heptadeca-4,14-diene-3,11,16-trione	91.6	1.3
STREPTOZOSIN	CN(N=O)C(=O)NC1C(O)OC(CO)C(O)C1O	3-methyl-3-nitroso-1-[2,4,5-trihydroxy-6-(hydroxymethyl)oxan-3-yl]urea	91.6	15.38
BACITRACIN	CCC(C)C(N)C1=NC(CS1)C(=O)NC(CC(C)C)C(=O)NC(CCC(O)=O)C(=O)NC(C(C)CC)C(=O)NC1CCCCNC(=O)C(CC(N)=O)NC(=O)C(CC(O)=O)NC(=O)C(Cc2cnc[nH]2)NC(=O)C(Cc2ccccc2)NC(=O)C(NC(=O)C(CCCN)NC1=O)C(C)CC	4-(2-{[2-(1-amino-2-methylbutyl)-4,5-dihydro-1,3-thiazol-4-yl]formamido}-4-methylpentanamido)-4-[(1-{[18-(3-aminopropyl)-12-benzyl-15-(butan-2-yl)-3-(carbamoylmethyl)-6-(carboxymethyl)-9-(1H-imidazol-5-ylmethyl)-2,5,8,11,14,17,20-heptaoxo-1,4,7,10,13,16,19-heptaazacyclopentacosan-21-yl]carbamoyl}-2-methylbutyl)carbamoyl]butanoic acid	91.68	4.11
GRISEOFULVIC ACID	COc1cc(OC)c(Cl)c2OC3(C(C)CC(=O)C=C3O)C(=O)c12	7-chloro-2'-hydroxy-4,6-dimethoxy-6'-methyl-3H-spiro[1-benzofuran-2,1'-cyclohexan]-2'-ene-3,4'-dione	91.7	6.4
CYCLOPENTOLATE	Cl.CN(C)CCOC(=O)[C@@H](c1ccccc1)C1(O)CCCC1	2-(dimethylamino)ethyl (2S)-2-(1-hydroxycyclopentyl)-2-phenylacetate hydrochloride	91.7	3.5
CARPROFEN	CC(C(O)=O)c1ccc2c(c1)[nH]c1ccc(Cl)cc21	2-(6-chloro-9H-carbazol-2-yl)propanoic acid	91.7	15.4
HARPAGOSIDE	OCC1OC(OC2OC=CC3(O)C(O)CC(OC(=O)\C=C\c4ccccc4)C23)C(O)C(O)C1O	4a,5-dihydroxy-1-{[3,4,5-trihydroxy-6-(hydroxymethyl)oxan-2-yl]oxy}-1H,4aH,5H,6H,7H,7aH-cyclopenta[c]pyran-7-yl (2E)-3-phenylprop-2-enoate	91.7	8.3
ALTHIAZIDE	NS(=O)(=O)c1cc2c(NC(CSCC=C)NS2(=O)=O)cc1Cl	6-chloro-1,1-dioxo-3-[(prop-2-en-1-ylsulfanyl)methyl]-3,4-dihydro-2H-1$l^{6},2,4-benzothiadiazine-7-sulfonamide	91.8	10.4
MELOXICAM	CN1C(C(=O)Nc2ncc(C)s2)=C(O)c2ccccc2S1(=O)=O	4-hydroxy-2-methyl-N-(5-methyl-1,3-thiazol-2-yl)-1,1-dioxo-2H-1$l^{6},2-benzothiazine-3-carboxamide	91.8	2
alpha-CYANO-3-HYDROXYCINNAMIC ACID	OC(=O)C(=C/c1cccc(O)c1)\C#N	(2Z)-2-cyano-3-(3-hydroxyphenyl)prop-2-enoic acid	91.9	2.6
VALDECOXIB	Cc1onc(c1-c1ccc(cc1)S(N)(=O)=O)-c1ccccc1	4-(5-methyl-3-phenyl-1,2-oxazol-4-yl)benzene-1-sulfonamide	91.9	21.6
AMANTADINE	NC12CC3CC(CC(C3)C1)C2	adamantan-1-amine	91.97	4.73
CLOXACILLIN	Cc1onc(c1C(=O)NC1C2SC(C)(C)C(N2C1=O)C(O)=O)-c1ccccc1Cl	6-[3-(2-chlorophenyl)-5-methyl-1,2-oxazole-4-amido]-3,3-dimethyl-7-oxo-4-thia-1-azabicyclo[3.2.0]heptane-2-carboxylic acid	91.99	24.17
SUPROFEN	CC(C(O)=O)c1ccc(cc1)C(=O)c1cccs1	2-{4-[(thiophen-2-yl)carbonyl]phenyl}propanoic acid	92	0.2
RITODRINE	C[C@H](NCCc1ccc(O)cc1)[C@H](O)c1ccc(O)cc1	4-(2-{[(1R,2S)-1-hydroxy-1-(4-hydroxyphenyl)propan-2-yl]amino}ethyl)phenol	92	31.2
UBIDECARENEONE	COC1=C(OC)C(=O)C(C\C=C(/C)CC\C=C(/C)CC\C=C(/C)CC\C=C(\C)CC\C=C(/C)CC\C=C(/C)CC\C=C(/C)CC\C=C(/C)CC\C=C(/C)CCC=C(C)C)=C(C)C1=O	2-[(2E,6E,10E,14Z,18E,22E,26E,30E,34E)-3,7,11,15,19,23,27,31,35,39-decamethyltetraconta-2,6,10,14,18,22,26,30,34,38-decaen-1-yl]-5,6-dimethoxy-3-methylcyclohexa-2,5-diene-1,4-dione	92	10.1
ANIRACETAM	COc1ccc(cc1)C(=O)N1CCCC1=O	1-[(4-methoxyphenyl)carbonyl]pyrrolidin-2-one	92	1.9
TRIMEBUTINE	OC(=O)\C=C/C(O)=O.CCC(COC(=O)c1cc(OC)c(OC)c(OC)c1)(N(C)C)c1ccccc1	(2Z)-but-2-enedioic acid; 2-(dimethylamino)-2-phenylbutyl 3,4,5-trimethoxybenzoate	92.1	7.9
ALENDRONATE	NCCCC(O)(P(O)(O)=O)P(O)(O)=O	(4-amino-1-hydroxy-1-phosphonobutyl)phosphonic acid	92.1	7.9
ATENOLOL	CC(C)NCC(O)COc1ccc(CC(N)=O)cc1	2-{4-[2-hydroxy-3-(propan-2-ylamino)propoxy]phenyl}acetamide	92.1	0.9
NAPROXOL	COc1ccc2cc(ccc2c1)C(C)CO	2-(6-methoxynaphthalen-2-yl)propan-1-ol	92.2	15.7
SULFABENZAMIDE	Nc1ccc(cc1)S(=O)(=O)NC(=O)c1ccccc1	N-[(4-aminobenzene)sulfonyl]benzamide	92.3	3.36
METHOXYCARBONYLSALICYLIC ACID			92.3	7.7
FAMOTIDINE	NC(N)=Nc1nc(CSCCC(N)=NS(N)(=O)=O)cs1	3-[({2-[(diaminomethylidene)amino]-1,3-thiazol-4-yl}methyl)sulfanyl]-N'-sulfamoylpropanimidamide	92.3	19.5
LEFUNOMIDE	Cc1oncc1C(=O)Nc1ccc(cc1)C(F)(F)F	5-methyl-N-[4-(trifluoromethyl)phenyl]-1,2-oxazole-4-carboxamide	92.4	1.7
ACETYLSEROTONIN	CC(=O)NCCc1c[nH]c2ccc(O)cc12	N-[2-(5-hydroxy-1H-indol-3-yl)ethyl]acetamide	92.4	4.7
CYMARIN	CO[C@H]1C[C@H](O[C@H]2CC[C@]3(C=O)C4CC[C@]5(C)[C@H](CC[C@]5(O)[C@@H]4CC[C@]3(O)C2)C2=CC(=O)OC2)O[C@H](C)[C@H]1O	(2S,5S,7S,10R,11S,14R,15R)-7,11-dihydroxy-5-{[(2R,4S,5R,6R)-5-hydroxy-4-methoxy-6-methyloxan-2-yl]oxy}-15-methyl-14-(5-oxo-2,5-dihydrofuran-3-yl)tetracyclo[8.7.0.0^{2,7}.0^{11,15}]heptadecane-2-carbaldehyde	92.5	2.5
GARLICIN	C=CCSSCC=C	3-(prop-2-en-1-yldisulfanyl)prop-1-ene	92.5	7.5
RETINYL ACETATE	CC(=O)OC\C=C(C)\C=C\C=C(C)\C=C\C1=C(C)CCCC1(C)C	(2E,4E,6E,8E)-3,7-dimethyl-9-(2,6,6-trimethylcyclohex-1-en-1-yl)nona-2,4,6,8-tetraen-1-yl acetate	92.5	1.7
FLUOCINONIDE	CC(=O)OCC(=O)[C@@]12OC(C)(C)O[C@@H]1C[C@H]1[C@@H]3C[C@H](F)C4=CC(=O)C=C[C@]4(C)[C@@]3(F)[C@@H](O)C[C@]21C	2-[(1S,2S,4R,8S,9S,11S,12R,13S,19S)-12,19-difluoro-11-hydroxy-6,6,9,13-tetramethyl-16-oxo-5,7-dioxapentacyclo[10.8.0.0^{2,9}.0^{4,8}.0^{13,18}]icosa-14,17-dien-8-yl]-2-oxoethyl acetate	92.5	5.5
TELENZEPINE HYDROCHLORIDE	Cl.CN1CCN(CC(=O)N2c3c(C)scc3C(=O)Nc3ccccc23)CC1	4-methyl-2-[2-(4-methylpiperazin-1-yl)acetyl]-5-thia-2,9-diazatricyclo[8.4.0.0^{3,7}]tetradeca-1(14),3,6,10,12-pentaen-8-one hydrochloride	92.5	7.3
PHENYLEPHRINE	Cl.CNCC(O)c1cccc(O)c1	3-[1-hydroxy-2-(methylamino)ethyl]phenol hydrochloride	92.5	6.39
L-LEUCYL-L-ALANINE	CC(C)CC(N)C(=O)NC(C)C(O)=O	2-(2-amino-4-methylpentanamido)propanoic acid	92.5	7.5
5,7-DIHYDROXYISOFLAVONE	Oc1cc(O)c2C(=O)C(=COc2c1)c1ccccc1	5,7-dihydroxy-3-phenyl-4H-chromen-4-one	92.6	19.3
EUPHORBIASTEROID	CC1CC2(OC(C)=O)C(C1OC(=O)Cc1ccccc1)C(OC(C)=O)C1(CO1)CCC1C(C=C(C)C2=O)C1(C)C	1',11'-bis(acetyloxy)-3',6',6',14'-tetramethyl-2'-oxospiro[oxirane-2,10'-tricyclo[10.3.0.0^{5,7}]pentadecan]-3'-en-13'-yl 2-phenylacetate	92.6	7.4
PRIMIDONE	CCC1(C(=O)NCNC1=O)c1ccccc1	5-ethyl-5-phenyl-1,3-diazinane-4,6-dione	92.6	0.5
ORSELLINIC ACID, ETHYL ESTER	CCOC(=O)c1c(C)cc(O)cc1O	ethyl 2,4-dihydroxy-6-methylbenzoate	92.6	3.1
PROPOFOL	CC(C)c1cccc(C(C)C)c1O	2,6-bis(propan-2-yl)phenol	92.6	3.5
DIHYDRO-OBLIQUIN			92.6	2.2
FAMCICLOVIR	CC(=O)OCC(CCn1cnc2cnc(N)nc12)COC(C)=O	2-[(acetyloxy)methyl]-4-(2-amino-9H-purin-9-yl)butyl acetate	92.7	9.4
METAXALONE	Cc1cc(C)cc(OCC2CNC(=O)O2)c1	5-(3,5-dimethylphenoxymethyl)-1,3-oxazolidin-2-one	92.7	4.7
BEKANAMYCIN	NC[C@H]1O[C@H](O[C@@H]2[C@@H](N)C[C@@H](N)[C@H](O[C@H]3O[C@H](CO)[C@@H](O)[C@H](N)[C@H]3O)[C@H]2O)[C@H](N)[C@@H](O)[C@@H]1O	(2R,3S,4R,5R,6R)-5-amino-2-(aminomethyl)-6-{[(1R,2S,3S,4R,6S)-4,6-diamino-3-{[(2S,3R,4S,5S,6R)-4-amino-3,5-dihydroxy-6-(hydroxymethyl)oxan-2-yl]oxy}-2-hydroxycyclohexyl]oxy}oxane-3,4-diol	100.3, 92.7	17.6, 6.6
AMINOHYDROXYBUTYRIC ACID	NCC(O)CC(O)=O	4-amino-3-hydroxybutanoic acid	92.9	17.9
HOMATROPINE	CN1C2CCC1CC(C2)OC(=O)C(O)c1ccccc1	8-methyl-8-azabicyclo[3.2.1]octan-3-yl 2-hydroxy-2-phenylacetate	92.9	14.1
ATRACTYLOSIDE	[K+].[K+].CC(C)CC(=O)OC1C(OC2CC(C3CCC45CC(CCC4C3(C)C2)C(=C)C5O)C(O)=O)OC(CO)C(OS([O-])(=O)=O)C1OS([O-])(=O)=O	dipotassium [6-({5-carboxy-15-hydroxy-9-methyl-14-methylidenetetracyclo[11.2.1.0^{1,10}.0^{4,9}]hexadecan-7-yl}oxy)-2-(hydroxymethyl)-5-[(3-methylbutanoyl)oxy]-4-(sulfonatooxy)oxan-3-yl] sulfate	93	7
OLMESARTAN MEDOXOMIL	CCCc1nc(c(C(=O)OCC2=C(C)OC(=O)O2)n1Cc1ccc(cc1)-c1ccccc1-c1nn[nH]n1)C(C)(C)O	(5-methyl-2-oxo-2H-1,3-dioxol-4-yl)methyl 4-(2-hydroxypropan-2-yl)-2-propyl-1-({4-[2-(2H-1,2,3,4-tetrazol-5-yl)phenyl]phenyl}methyl)-1H-imidazole-5-carboxylate	93.1	13.9
ALIZARIN	Oc1ccc2C(=O)c3ccccc3C(=O)c2c1O	1,2-dihydroxy-9,10-dihydroanthracene-9,10-dione	93.1	29.9
TRYPTOPHAN	NC(Cc1c[nH]c2ccccc12)C(O)=O	2-amino-3-(1H-indol-3-yl)propanoic acid	93.15	15.25
PICROTIN	CC(C)(O)C1C2OC(=O)C1C1(O)CC3OC33C(=O)OC2C13C	1-hydroxy-14-(2-hydroxypropan-2-yl)-13-methyl-4,7,10-trioxapentacyclo[6.4.1.1^{9,12}.0^{3,5}.0^{5,13}]tetradecane-6,11-dione	93.2	15.4
BIOCHANIN A, DIMETHYL ETHER	COc1ccc(cc1)C1=COc2cc(OC)cc(OC)c2C1=O	5,7-dimethoxy-3-(4-methoxyphenyl)-4H-chromen-4-one	93.2	6.8
ERGOSTA-7,22-DIEN-3-ONE	CC(C)C(C)\C=C\C(C)C1CCC2C3=CCC4CC(=O)CCC4(C)C3CCC12C	14-[(3E)-5,6-dimethylhept-3-en-2-yl]-2,15-dimethyltetracyclo[8.7.0.0^{2,7}.0^{11,15}]heptadec-9-en-5-one	93.2	6.8
JUAREZIC ACID	OC(=O)\C=C\C=C\c1ccccc1	(2E,4E)-5-phenylpenta-2,4-dienoic acid	93.2	6.8
ACETOHYDROXAMIC ACID	CC(=O)NO	N-hydroxyacetamide	93.27	11.64
DEHYDRO (11,12)URSOLIC ACID LACTONE	CC1CCC23CCC4(C)C(OC2=O)(C=CC2C5(C)CCC(O)C(C)(C)C5CCC42C)C3C1C	10-hydroxy-4,5,9,9,13,19,20-heptamethyl-24-oxahexacyclo[15.5.2.0^{1,18}.0^{4,17}.0^{5,14}.0^{8,13}]tetracos-15-en-23-one	93.4	4.3
STREPTOMYCIN	OS(O)(=O)=O.CNC1C(O)C(O)C(CO)OC1OC1C(OC2C(O)C(O)C(NC(N)=N)C(O)C2NC(N)=N)OC(C)C1(O)C=O	1-{3-carbamimidamido-4-[(3-{[4,5-dihydroxy-6-(hydroxymethyl)-3-(methylamino)oxan-2-yl]oxy}-4-formyl-4-hydroxy-5-methyloxolan-2-yl)oxy]-2,5,6-trihydroxycyclohexyl}guanidine; sulfuric acid	93.4	8.94
NICERGOLINE	CO[C@]12C[C@@H](COC(=O)c3cncc(Br)c3)CN(C)[C@@H]1Cc1cn(C)c3cccc2c13	[(2S,4R,7R)-2-methoxy-6,11-dimethyl-6,11-diazatetracyclo[7.6.1.0^{2,7}.0^{12,16}]hexadeca-1(15),9,12(16),13-tetraen-4-yl]methyl 5-bromopyridine-3-carboxylate	93.4	17.5
PIPERINE	O=C(\C=C\C=C\c1ccc2OCOc2c1)N1CCCCC1	(2E,4E)-5-(2H-1,3-benzodioxol-5-yl)-1-(piperidin-1-yl)penta-2,4-dien-1-one	93.4	13.5
DESACETYL (7)KHIVORINIC ACID, METHYL ESTER			93.4	6.6
COLFORSIN	CC(=O)OC1C(O)C2C(C)(C)CCC(O)C2(C)C2(O)C(=O)CC(C)(OC12C)C=C	3-ethenyl-6,10,10b-trihydroxy-3,4a,7,7,10a-pentamethyl-1-oxo-dodecahydro-1H-naphtho[2,1-b]pyran-5-yl acetate	93.5	3.4
EPIAFZELECHIN TRIMETHYL ETHER			93.5	6.5
METHOXYAMINE	Cl.CON	O-methylhydroxylamine hydrochloride	93.6	6.4
SULFAMONOMETHOXINE	COc1cc(NS(=O)(=O)c2ccc(N)cc2)ncn1	4-amino-N-(6-methoxypyrimidin-4-yl)benzene-1-sulfonamide	93.6	42.4
3-AMINO-beta-PINENE	CC1(C)CC23C1CCC2(C)C(O)CCC3=O		93.6	22.4
alpha-TOCHOPHERYL ACETATE	CC(C)CCCC(C)CCCC(C)CCCC1(C)CCc2c(C)c(OC(C)=O)c(C)c(C)c2O1	2,5,7,8-tetramethyl-2-(4,8,12-trimethyltridecyl)-3,4-dihydro-2H-1-benzopyran-6-yl acetate	93.7	4.5
SOLANESOL	CC(C)=CCC\C(C)=C\CC\C(C)=C\CC\C(C)=C\CC\C(C)=C\CC\C(C)=C\CC\C(C)=C\CC\C(C)=C/CC\C(C)=C/CO	(2Z,6Z,10E,14E,18E,22E,26E,30E)-3,7,11,15,19,23,27,31,35-nonamethylhexatriaconta-2,6,10,14,18,22,26,30,34-nonaen-1-ol	93.7	1.6
MORANTEL CITRATE	OC(=O)CC(O)(CC(O)=O)C(O)=O.CN1CCCN=C1\C=C\c1sccc1C	1-methyl-2-[(E)-2-(3-methylthiophen-2-yl)ethenyl]-1,4,5,6-tetrahydropyrimidine; 2-hydroxypropane-1,2,3-tricarboxylic acid	93.7	11.8
TOLAZOLINE	C(C1=NCCN1)c1ccccc1	2-benzyl-4,5-dihydro-1H-imidazole	93.72	45.66
2-AMINOGUANIDINE	NN=C(N)N	2-aminoguanidine	93.8	6.2
FRIEDELIN	CC1C(=O)CCC2C1(C)CCC1C2(C)CCC2(C)C3CC(C)(C)CCC3(C)CCC12C	4,4a,6b,8a,11,11,12b,14a-octamethyl-docosahydropicen-3-one	93.8	5.8
PHLORIDZIN	OCC1OC(Oc2cc(O)cc(O)c2C(=O)CCc2ccc(O)cc2)C(O)C(O)C1O	1-(2,4-dihydroxy-6-{[3,4,5-trihydroxy-6-(hydroxymethyl)oxan-2-yl]oxy}phenyl)-3-(4-hydroxyphenyl)propan-1-one	93.8	2.8
OXFENDAZOLE	COC(=O)Nc1nc2ccc(cc2[nH]1)S(=O)c1ccccc1	methyl N-[6-(benzenesulfinyl)-1H-1,3-benzodiazol-2-yl]carbamate	93.8	7
LUPANINE	OCl(=O)(=O)=O.O=C1CCCC2C3CC(CN12)C1CCCCN1C3	7,15-diazatetracyclo[7.7.1.0^{2,7}.0^{10,15}]heptadecan-6-one; perchloric acid	93.8	6.2
d,l-threo-3-HYDROXYASPARTIC ACID	NC(C(O)C(O)=O)C(O)=O	2-amino-3-hydroxybutanedioic acid	93.8	4.6
MUCIC ACID	OC(C(O)C(O)C(O)=O)C(O)C(O)=O	2,3,4,5-tetrahydroxyhexanedioic acid	93.9	6.1
VERATRINE	C\C=C(\C)C(=O)O[C@H]1CC[C@@]2(C)[C@@H]3CC[C@H]4[C@]5(O)C[C@H](O)[C@@]6(O)[C@@H](CN7C[C@@H](C)CC[C@H]7[C@@]6(C)O)[C@]5(O)C[C@]24O[C@]13O	(1R,2S,6S,9S,10R,11S,12S,14R,15S,18S,19S,22S,23S,25R)-1,10,11,12,14,23-hexahydroxy-6,10,19-trimethyl-24-oxa-4-azaheptacyclo[12.12.0.0^{2,11}.0^{4,9}.0^{15,25}.0^{18,23}.0^{19,25}]hexacosan-22-yl (2Z)-2-methylbut-2-enoate	94	1.1
3-METHYL-1-PHENYL-2-PYRAZOLIN-5-ONE (MCI-186)	CC1=NN(C(=O)C1)c1ccccc1	3-methyl-1-phenyl-4,5-dihydro-1H-pyrazol-5-one	94.1	5.9
DIOSGENIN	CC1C2C(CC3C4CC=C5CC(O)CCC5(C)C4CCC23C)OC11CCC(C)CO1	5,7',9',13'-tetramethyl-5'-oxaspiro[oxane-2,6'-pentacyclo[10.8.0.0^{2,9}.0^{4,8}.0^{13,18}]icosan]-18'-en-16'-ol	94.1	1.8
CHAULMOSULFONE	O=C(CCCCCCCCCCCCC1CCCC1)Nc1ccc(cc1)S(=O)(=O)c1ccc(NC(=O)CCCCCCCCCCCCC2CCCC2)cc1	13-cyclopentyl-N-(4-{[4-(13-cyclopentyltridecanamido)benzene]sulfonyl}phenyl)tridecanamide	94.1	5
ASIATIC ACID	CC1CCC2(CCC3(C)C(=CCC4C5(C)CC(O)C(O)C(C)(CO)C5CCC34C)C2C1C)C(O)=O	10,11-dihydroxy-9-(hydroxymethyl)-1,2,6a,6b,9,12a-hexamethyl-1,2,3,4,4a,5,6,6a,6b,7,8,8a,9,10,11,12,12a,12b,13,14b-icosahydropicene-4a-carboxylic acid	94.2	5.8
BUCLADESINE	[Na+].CCCC(=O)Nc1ncnc2n(cnc12)[C@@H]1O[C@@H]2COP([O-])(=O)O[C@H]2[C@H]1OC(=O)CCC	sodium (4aR,6R,7R,7aR)-6-(6-butanamido-9H-purin-9-yl)-7-(butanoyloxy)-2-oxo-hexahydro-1,3,5,2$l^{5}-furo[3,2-d][1,3,2]dioxaphosphinin-2-olate	94.2	27.3
APIOLE	COc1cc(CC=C)c(OC)c2OCOc12	4,7-dimethoxy-5-(prop-2-en-1-yl)-2H-1,3-benzodioxole	94.2	4
N-HISTIDYL-2-AMINONAPHTHALENE (betaNA)			94.3	5.7
MIMOSINE	NC(CN1C=CC(=O)C(O)=C1)C(O)=O	2-amino-3-(3-hydroxy-4-oxo-1,4-dihydropyridin-1-yl)propanoic acid	94.4	16.7
LAPPACONITINE	CCN1CC2(CCC(OC)C34C5CC6C(OC)C5(O)C(O)(CC6OC)C(CC23)C14)OC(=O)c1ccccc1NC(C)=O	11-ethyl-3,8-dihydroxy-4,6,16-trimethoxy-11-azahexacyclo[7.7.2.1^{2,5}.0^{1,10}.0^{3,8}.0^{13,17}]nonadecan-13-yl 2-acetamidobenzoate	94.4	5.6
NEOMYCIN	NC[C@@H]1O[C@H](O[C@@H]2[C@@H](CO)O[C@@H](O[C@@H]3[C@@H](O)[C@H](N)C[C@H](N)[C@H]3O[C@H]3O[C@H](CN)[C@@H](O)[C@H](O)[C@H]3N)[C@@H]2O)[C@H](N)[C@@H](O)[C@@H]1O	(2S,3S,4R,5R,6R)-5-amino-2-(aminomethyl)-6-{[(2R,3S,4R,5S)-5-{[(1R,2R,3S,5R,6S)-3,5-diamino-2-{[(2R,3R,4R,5S,6R)-3-amino-6-(aminomethyl)-4,5-dihydroxyoxan-2-yl]oxy}-6-hydroxycyclohexyl]oxy}-4-hydroxy-2-(hydroxymethyl)oxolan-3-yl]oxy}oxane-3,4-diol	94.4	5
2,3-DIMERCAPTOSUCCINIC ACID	OC(=O)C(S)C(S)C(O)=O	2,3-disulfanylbutanedioic acid	94.4	5.6
NALBUPHINE	O[C@H]1CC[C@@]2(O)[C@H]3Cc4ccc(O)c5O[C@@H]1[C@]2(CCN3CC1CCC1)c45	(1S,5R,13R,14S,17S)-4-(cyclobutylmethyl)-12-oxa-4-azapentacyclo[9.6.1.0^{1,13}.0^{5,17}.0^{7,18}]octadeca-7,9,11(18)-triene-10,14,17-triol	94.5	19.1
DROPROPIZINE	OCC(O)CN1CCN(CC1)c1ccccc1	3-(4-phenylpiperazin-1-yl)propane-1,2-diol	94.5	0.7
ETANIDAZOLE	OCCNC(=O)Cn1ccnc1N(=O)=O	N-(2-hydroxyethyl)-2-(2-nitro-1H-imidazol-1-yl)acetamide	94.6	5.4
OSELTAMIVIR	CCOC(=O)C1=C[C@@H](OC(CC)CC)[C@H](NC(C)=O)[C@@H](N)C1	ethyl (3R,4R,5S)-5-amino-4-acetamido-3-(pentan-3-yloxy)cyclohex-1-ene-1-carboxylate	94.7	14.5
CEDRYL ACETATE	CC1CCC2C(C)(C)C3CC12CCC3(C)OC(C)=O	2,6,6,8-tetramethyltricyclo[5.3.1.0^{1,5}]undecan-8-yl acetate	94.8	2.6
SULFAMETER	COc1cnc(NS(=O)(=O)c2ccc(N)cc2)nc1	4-amino-N-(5-methoxypyrimidin-2-yl)benzene-1-sulfonamide	94.8	3.3
NALIDIXIC ACID	CCN1C=C(C(O)=O)C(=O)c2ccc(C)nc12	1-ethyl-7-methyl-4-oxo-1,4-dihydro-1,8-naphthyridine-3-carboxylic acid	94.9	5.9
SULFAPHENAZOLE	Nc1ccc(cc1)S(=O)(=O)Nc1ccnn1-c1ccccc1	4-amino-N-(1-phenyl-1H-pyrazol-5-yl)benzene-1-sulfonamide	95	4
CLOPIDOGREL SULFATE	OS(O)(=O)=O.COC(=O)C(N1CCc2sccc2C1)c1ccccc1Cl	methyl 2-(2-chlorophenyl)-2-{4H,5H,6H,7H-thieno[3,2-c]pyridin-5-yl}acetate; sulfuric acid	95	23.9
AMINOTHIAZOLE	Nc1nccs1	1,3-thiazol-2-amine	95.1	5.8
2-(N,N-DIETHYLAMINO)DIAZENOLATE-2-OXIDE			95.1	4.9
KYNURENIC ACID	OC(=O)c1cc(O)c2ccccc2n1	4-hydroxyquinoline-2-carboxylic acid	95.1	4.9
HOMOPTEROCARPIN	COc1ccc2C3COc4cc(OC)ccc4C3Oc2c1	5,14-dimethoxy-8,17-dioxatetracyclo[8.7.0.0^{2,7}.0^{11,16}]heptadeca-2,4,6,11,13,15-hexaene	95.2	4.8
PIPERONYLIC ACID	OC(=O)c1ccc2OCOc2c1	2H-1,3-benzodioxole-5-carboxylic acid	95.3	4.7
p-CHLOROPHENYLALANINE	NC(Cc1ccc(Cl)cc1)C(O)=O	2-amino-3-(4-chlorophenyl)propanoic acid	95.3	4.7
BACAMPICILLIN	Cl.CCOC(=O)OC(C)OC(=O)C1N2C(SC1(C)C)C(NC(=O)C(N)c1ccccc1)C2=O	1-[(ethoxycarbonyl)oxy]ethyl 6-(2-amino-2-phenylacetamido)-3,3-dimethyl-7-oxo-4-thia-1-azabicyclo[3.2.0]heptane-2-carboxylate hydrochloride	95.3	3.6
XANTHOPTERIN	NC1=NC2=C(NC(=O)C=N2)C(=O)N1	2-amino-3,4,5,6-tetrahydropteridine-4,6-dione	95.4	4.6
PUERARIN	OC[C@H]1OC([C@H](O)[C@@H](O)[C@@H]1O)c1c(O)ccc2C(=O)C(=COc12)c1ccc(O)cc1	7-hydroxy-3-(4-hydroxyphenyl)-8-[(3R,4R,5S,6R)-3,4,5-trihydroxy-6-(hydroxymethyl)oxan-2-yl]-4H-chromen-4-one	95.4	4.6
CEPHALOSPORIN C	CC(=O)OCC1=C(N2[C@H](SC1)[C@H](NC(=O)CCC[C@@H](N)C(O)=O)C2=O)C(O)=O	(6R,7R)-3-[(acetyloxy)methyl]-7-[(5R)-5-amino-5-carboxypentanamido]-8-oxo-5-thia-1-azabicyclo[4.2.0]oct-2-ene-2-carboxylic acid	95.4	9.7
KETOROLAC TROMETHAMINE	NC(CO)(CO)CO.OC(=O)C1CCn2c1ccc2C(=O)c1ccccc1	2-amino-2-(hydroxymethyl)propane-1,3-diol; 5-benzoyl-2,3-dihydro-1H-pyrrolizine-1-carboxylic acid	95.4	2.4
SAFROLGLYCOL	OCC(O)Cc1ccc2OCOc2c1	3-(2H-1,3-benzodioxol-5-yl)propane-1,2-diol	95.4	3.5
3-METHYLXANTHINE	CN1c2[nH]cnc2C(=O)NC1=O	3-methyl-2,3,6,9-tetrahydro-1H-purine-2,6-dione	95.5	9.8
BAMBUTEROL	Cl.CN(C)C(=O)Oc1cc(OC(=O)N(C)C)cc(c1)C(O)CNC(C)(C)C	3-[2-(tert-butylamino)-1-hydroxyethyl]-5-[(dimethylcarbamoyl)oxy]phenyl N,N-dimethylcarbamate hydrochloride	95.5	4.5
LIDOCAINE	CCN(CC)CC(=O)Nc1c(C)cccc1C	2-(diethylamino)-N-(2,6-dimethylphenyl)acetamide	95.5	3.3
Nystatin	C[C@H]1O[C@@H](O[C@@H]2C[C@@H]3O[C@@](O)(C[C@H](O)[C@H]3C(O)=O)C[C@@H](O)[C@H](O)CC[C@@H](O)C[C@@H](O)C[C@@H](O)CC(=O)O[C@@H](C)[C@@H](C)[C@H](O)[C@@H](C)\C=C\C=C\CC\C=C\C=C\C=C\C=C\2)[C@@H](O)[C@@H](N)[C@@H]1O	(1S,3R,4R,7R,9R,11R,15S,16S,17R,18S,19E,21E,25E,27E,29E,31E,33R,35S,36R,37S)-33-{[(2R,3S,4S,5S,6R)-4-amino-3,5-dihydroxy-6-methyloxan-2-yl]oxy}-1,3,4,7,9,11,17,37-octahydroxy-15,16,18-trimethyl-13-oxo-14,39-dioxabicyclo[33.3.1]nonatriaconta-19,21,25,27,29,31-hexaene-36-carboxylic acid	95.6	5.02
ACETYLTRYPTOPHANAMIDE	CC(=O)NC(Cc1c[nH]c2ccccc12)C(N)=O	2-acetamido-3-(1H-indol-3-yl)propanamide	95.6	19.2
PROTOVERATRINE B	CCC(C)C(=O)O[C@H]1[C@H](O)C2C(CN3CC(C)CCC3[C@@]2(C)O)C2C[C@@]34O[C@@]5(O)C(C(OC(C)=O)[C@@H](OC(C)=O)C3[C@]12O)[C@]4(C)CCC5OC(=O)C(C)(O)C(C)O	(10S,12R,13S,14S,16S,19S,23S,25R)-16,17-bis(acetyloxy)-10,12,14,23-tetrahydroxy-6,10,19-trimethyl-13-[(2-methylbutanoyl)oxy]-24-oxa-4-azaheptacyclo[12.12.0.0^{2,11}.0^{4,9}.0^{15,25}.0^{18,23}.0^{19,25}]hexacosan-22-yl 2,3-dihydroxy-2-methylbutanoate	95.7	0.6
DECAHYDROGAMBOGIC ACID			95.7	4.2
AVOCADYNE ACETATE	CC(=O)OCC(O)CC(O)CCCCCCCCCCCC#C	2,4-dihydroxyheptadec-16-yn-1-yl acetate	95.8	4.2
ACARBOSE	CC1OC(OC2C(CO)OC(OC3C(CO)OC(O)C(O)C3O)C(O)C2O)C(O)C(O)C1NC1C=C(CO)C(O)C(O)C1O	5-({5-[(3,4-dihydroxy-6-methyl-5-{[4,5,6-trihydroxy-3-(hydroxymethyl)cyclohex-2-en-1-yl]amino}oxan-2-yl)oxy]-3,4-dihydroxy-6-(hydroxymethyl)oxan-2-yl}oxy)-6-(hydroxymethyl)oxane-2,3,4-triol	95.9	4.1
CEFTIBUTEN	Nc1nc(cs1)C(=C\CC(O)=O)\C(=O)NC1C2SCC=C(N2C1=O)C(O)=O	7-[(2Z)-2-(2-amino-1,3-thiazol-4-yl)-4-carboxybut-2-enamido]-8-oxo-5-thia-1-azabicyclo[4.2.0]oct-2-ene-2-carboxylic acid	95.9	12.7
SIBUTRAMINE HYDROCHLORIDE	Cl.CC(C)CC(N(C)C)C1(CCC1)c1ccc(Cl)cc1	{1-[1-(4-chlorophenyl)cyclobutyl]-3-methylbutyl}dimethylamine hydrochloride	95.9	7.6
ROSIGLITAZONE	CN(CCOc1ccc(CC2SC(=O)NC2=O)cc1)c1ccccn1	5-[(4-{2-[methyl(pyridin-2-yl)amino]ethoxy}phenyl)methyl]-1,3-thiazolidine-2,4-dione	95.9	13.6
COTARNINE	[ClH-].COc1c2OCOc2cc2CC[N+](C)=Cc12	4-methoxy-6-methyl-2H,7H,8H-[1,3]dioxolo[4,5-g]isoquinolin-6-ium $l^{3}-chloridyl	96.2	3.6
beta-AMYRIN	CC1(C)CCC2(C)CCC3(C)C(=CCC4C5(C)CCC(O)C(C)(C)C5CCC34C)C2C1	4,4,6a,6b,8a,11,11,14b-octamethyl-1,2,3,4,4a,5,6,6a,6b,7,8,8a,9,10,11,12,12a,14,14a,14b-icosahydropicen-3-ol	96.3	3.7
ACETRIAZOIC ACID	CC(=O)Nc1c(I)cc(I)c(C(O)=O)c1I	3-acetamido-2,4,6-triiodobenzoic acid	96.4	16
IOPANIC ACID	CCC(Cc1c(I)cc(I)c(N)c1I)C(O)=O	2-[(3-amino-2,4,6-triiodophenyl)methyl]butanoic acid	96.4	3.5
BETHANECHOL	[Cl-].CC(C[N+](C)(C)C)OC(N)=O	[1-(trimethylazaniumyl)propan-2-yl] carbamate chloride	96.4	10.15
DIACERIN	CC(=O)Oc1cccc2C(=O)c3cc(cc(OC(C)=O)c3C(=O)c12)C(O)=O	4,5-bis(acetyloxy)-9,10-dioxo-9,10-dihydroanthracene-2-carboxylic acid	96.5	3.5
CHRYSANTHEMIC ACID	CC(C)=CC1C(C(O)=O)C1(C)C	2,2-dimethyl-3-(2-methylprop-1-en-1-yl)cyclopropane-1-carboxylic acid	96.5	1.4
PROGLUMIDE	CCCN(CCC)C(=O)C(CCC(O)=O)NC(=O)c1ccccc1	4-(dipropylcarbamoyl)-4-(phenylformamido)butanoic acid	96.6	1.3
UTP	O[C@H]1[C@@H](O)[C@@H](O[C@@H]1COP(O)(=O)OP(O)(=O)OP(O)(O)=O)N1C=CC(=O)NC1=O	({[({[(2R,3S,4R,5R)-5-(2,4-dioxo-1,2,3,4-tetrahydropyrimidin-1-yl)-3,4-dihydroxyoxolan-2-yl]methoxy}(hydroxy)phosphoryl)oxy](hydroxy)phosphoryl}oxy)phosphonic acid	96.6	3.4
TRANDOLAPRIL	CCOC(=O)[C@H](CCc1ccccc1)N[C@@H](C)C(=O)N1[C@H]2CCCC[C@@H]2C[C@H]1C(O)=O	(2S,3aR,7aS)-1-[(2S)-2-{[(2S)-1-ethoxy-1-oxo-4-phenylbutan-2-yl]amino}propanoyl]-octahydro-1H-indole-2-carboxylic acid	96.6	9.1
SULFADIMETHOXINE	COc1cc(NS(=O)(=O)c2ccc(N)cc2)nc(OC)n1	4-amino-N-(2,6-dimethoxypyrimidin-4-yl)benzene-1-sulfonamide	96.7	3.1
LITHIUM CITRATE	[Li+].[Li+].[Li+].OC(CC([O-])=O)(CC([O-])=O)C([O-])=O	trilithium(1+) ion 2-hydroxypropane-1,2,3-tricarboxylate	96.7	1.7
METHYLORSELLINIC ACID, ETHYL ESTER	CCOC(=O)c1c(C)cc(O)c(C)c1O	ethyl 2,4-dihydroxy-3,6-dimethylbenzoate	96.8	0
ROPINIROLE	CCCN(CCC)CCc1cccc2NC(=O)Cc12	4-[2-(dipropylamino)ethyl]-2,3-dihydro-1H-indol-2-one	96.8	2
ACETYL TYROSINE ETHYL ESTER	CCOC(=O)[C@H](Cc1ccc(O)cc1)NC(C)=O	ethyl (2S)-2-acetamido-3-(4-hydroxyphenyl)propanoate	96.8	6
(-)-INOSINE	OCC1OC(C(O)C1O)n1cnc2c1N=CNC2=O	9-[3,4-dihydroxy-5-(hydroxymethyl)oxolan-2-yl]-6,9-dihydro-1H-purin-6-one	96.8	3.2
CALCEIN	OC(=O)CN(CC(O)=O)CC1=CC2=C(c3ccccc3C(O)=O)c3cc(CN(CC(O)=O)CC(O)=O)c(O)cc3OC2=CC1=O	2-(2,7-di{[bis(carboxymethyl)amino]methyl}-6-hydroxy-3-oxo-3H-xanthen-9-yl)benzoic acid	96.9	13.2
BETAHISTINE	Cl.Cl.CNCCc1ccccn1	methyl[2-(pyridin-2-yl)ethyl]amine dihydrochloride	96.9	3.1
2,3-DIHYDROISOGEDUNIN			97	3
LOMEFLOXACIN	CCN1C=C(C(O)=O)C(=O)c2cc(F)c(N3CCNC(C)C3)c(F)c12	1-ethyl-6,8-difluoro-7-(3-methylpiperazin-1-yl)-4-oxo-1,4-dihydroquinoline-3-carboxylic acid	97.1	24.3
MERCAPTAMINE HYDROCHLORIDE	Cl.NCCS	2-aminoethane-1-thiol hydrochloride	97.1	3.5
TOPIRAMATE	CC1(C)OC2COC3(COS(N)(=O)=O)OC(C)(C)OC3C2O1	{4,4,11,11-tetramethyl-3,5,7,10,12-pentaoxatricyclo[7.3.0.0^{2,6}]dodecan-6-yl}methyl sulfamate	97.2	11.7
BISSALICYL FUMARATE	OC(=O)c1ccccc1OC(=O)\C=C\C(=O)Oc1ccccc1C(O)=O	2-{[(2E)-4-(2-carboxyphenoxy)-4-oxobut-2-enoyl]oxy}benzoic acid	97.3	2.7
t-4-AMINOCROTONIC ACID (TACA)	NC\C=C\C(O)=O	(2E)-4-aminobut-2-enoic acid	97.4	2.6
ANTAZOLINE	C(N(Cc1ccccc1)c1ccccc1)C1=NCCN1	N-benzyl-N-(4,5-dihydro-1H-imidazol-2-ylmethyl)aniline	97.43	5.28
SELAMECTIN	CO[C@H]1CC(O[C@H]2[C@@H](C)\C=C\C=C3/CO[C@@H]4CC(C)=C[C@@H](C(=O)O[C@H]5C[C@@H](C\C=C2/C)O[C@@]2(CC[C@H](C)[C@H](O2)C2CCCCC2)C5)[C@]34O)O[C@@H](C)C1O	(1'R,2R,4'S,5S,6S,8'R,10'E,12'S,13'S,14'E,16'E,20'R,24'S)-6-cyclohexyl-24'-hydroxy-12'-{[(4S,6S)-5-hydroxy-4-methoxy-6-methyloxan-2-yl]oxy}-5,11',13',22'-tetramethyl-3',7',19'-trioxaspiro[oxane-2,6'-tetracyclo[15.6.1.1^{4,8}.0^{20,24}]pentacosane]-10',14',16',22'-tetraen-2'-one	97.6	10.5
STICTIC ACID	COc1cc(C)c2c(Oc3c4C(O)OC(=O)c4c(O)c(C)c3OC2=O)c1C=O	13,17-dihydroxy-5-methoxy-7,12-dimethyl-9,15-dioxo-2,10,16-trioxatetracyclo[9.7.0.0^{3,8}.0^{14,18}]octadeca-1(18),3,5,7,11,13-hexaene-4-carbaldehyde	97.7	7.3
DEOXYGEDUNOL ACETATE			97.8	1.5
L-DEOXYALLIIN	NC(CSCC=C)C(O)=O	2-amino-3-(prop-2-en-1-ylsulfanyl)propanoic acid	97.8	2.2
FEXOFENADINE	Cl.CC(C)(C(O)=O)c1ccc(cc1)C(O)CCCN1CCC(CC1)C(O)(c1ccccc1)c1ccccc1	2-(4-{1-hydroxy-4-[4-(hydroxydiphenylmethyl)piperidin-1-yl]butyl}phenyl)-2-methylpropanoic acid hydrochloride	97.9	2.1
AMINOLEVULINIC ACID HYDROCHLORIDE	Cl.NCC(=O)CCC(O)=O	5-amino-4-oxopentanoic acid hydrochloride	97.9	14.2
2-ETHYL-2-THIOPSEUDOUREA	CCSC(N)=N	(ethylsulfanyl)methanimidamide	97.9	2.1
CLENBUTEROL	CC(C)(C)NCC(O)c1cc(Cl)c(N)c(Cl)c1	1-(4-amino-3,5-dichlorophenyl)-2-(tert-butylamino)ethan-1-ol	97.9	2.1
BUDDLEOFLAVONOLOSIDE			98	2
FLUMEQUINE	CC1CCc2cc(F)cc3C(=O)C(=CN1c23)C(O)=O	7-fluoro-12-methyl-4-oxo-1-azatricyclo[7.3.1.0^{5,13}]trideca-2,5(13),6,8-tetraene-3-carboxylic acid	98.2	15.8
OLANZAPINE	CN1CCN(CC1)C1=Nc2ccccc2Nc2sc(C)cc12	5-methyl-8-(4-methylpiperazin-1-yl)-4-thia-2,9-diazatricyclo[8.4.0.0^{3,7}]tetradeca-1(14),3(7),5,8,10,12-hexaene	98.2	1.8
METHYL ORSELLINATE	COC(=O)c1c(C)cc(O)cc1O	methyl 2,4-dihydroxy-6-methylbenzoate	98.2	1.8
EMBELIN	CCCCCCCCCCCC1=C(O)C(=O)C=C(O)C1=O	2,5-dihydroxy-3-undecylcyclohexa-2,5-diene-1,4-dione	98.2	1.8
GLUCOSAMINE	N[C@H]1[C@H](O)O[C@H](CO)[C@@H](O)[C@@H]1O	(2R,3R,4R,5S,6R)-3-amino-6-(hydroxymethyl)oxane-2,4,5-triol	98.3	23.6
UVAOL	CC1CCC2(CO)CCC3(C)C(=CCC4C5(C)CCC(O)C(C)(C)C5CCC34C)C2C1C	8a-(hydroxymethyl)-4,4,6a,6b,11,12,14b-heptamethyl-1,2,3,4,4a,5,6,6a,6b,7,8,8a,9,10,11,12,12a,14,14a,14b-icosahydropicen-3-ol	98.3	13.9
MANGIFERIN	OCC1OC(C(O)C(O)C1O)c1c(O)cc2oc3cc(O)c(O)cc3c(=O)c2c1O	1,3,6,7-tetrahydroxy-2-[3,4,5-trihydroxy-6-(hydroxymethyl)oxan-2-yl]-9H-xanthen-9-one	98.3	1.7
EMODIC ACID	OC(=O)c1cc(O)c2C(=O)c3c(O)cc(O)cc3C(=O)c2c1	4,5,7-trihydroxy-9,10-dioxo-9,10-dihydroanthracene-2-carboxylic acid	98.4	1.6
SPAGLUMIC ACID	CC(=O)NC(CC(O)=O)C(=O)NC(CCC(O)=O)C(O)=O	2-(3-carboxy-2-acetamidopropanamido)pentanedioic acid	98.4	1.6
NATEGLINIDE	CC(C)C1CCC(CC1)C(=O)NC(Cc1ccccc1)C(O)=O	3-phenyl-2-{[4-(propan-2-yl)cyclohexyl]formamido}propanoic acid	98.5	18.1
GLICLAZIDE	Cc1ccc(cc1)S(=O)(=O)NC(=O)NN1CC2CCCC2C1	1-[(4-methylbenzene)sulfonyl]-3-{octahydrocyclopenta[c]pyrrol-2-yl}urea	98.6, 100.0	10.2, 0.0
BETULINIC ACID	CC(=C)C1CCC2(CCC3C(CCC4C3(C)CCC3C(C)(C)C(O)CCC43C)C12)C(O)=O	17-hydroxy-1,14,18,18-tetramethyl-8-(prop-1-en-2-yl)pentacyclo[11.8.0.0^{2,10}.0^{5,9}.0^{14,19}]henicosane-5-carboxylic acid	98.6	26.9
N- (3-TRIFLUOROMETHYLPHENYL)PIPERAZINE HYDROCHLORIDE (TFMPP)	Cl.FC(F)(F)c1cccc(c1)N1CCNCC1	1-[3-(trifluoromethyl)phenyl]piperazine hydrochloride	98.6	1.4
PHENETHICILLIN	[K+].CC(Oc1ccccc1)C(=O)NC1C2SC(C)(C)C(N2C1=O)C([O-])=O	potassium 3,3-dimethyl-7-oxo-6-(2-phenoxypropanamido)-4-thia-1-azabicyclo[3.2.0]heptane-2-carboxylate	98.8	1.2
LUPANYL ACID	Cl.OC(=O)CCC1NCC2CC1CN1CCCCC21	3-{7,11-diazatricyclo[7.3.1.0^{2,7}]tridecan-10-yl}propanoic acid hydrochloride	98.8	1.2
BERGAPTOL	Oc1c2C=CC(=O)Oc2cc2occc12	5-hydroxy-2H-furo[3,2-g]chromen-2-one	98.9	1.1
N-METHYLBENZYLAMINE	CNCc1ccccc1	benzyl(methyl)amine	98.9	1.1
ALFLUZOCIN	COc1cc2nc(nc(N)c2cc1OC)N(C)CCCNC(=O)C1CCCO1	N-{3-[(4-amino-6,7-dimethoxyquinazolin-2-yl)(methyl)amino]propyl}oxolane-2-carboxamide	98.9	5.3
TRIAMCINOLONE	CC12CC(O)C3(F)C(CCC4=CC(=O)C=CC34C)C1CC(O)C2(O)C(=O)CO	1-fluoro-13,14,17-trihydroxy-14-(2-hydroxyacetyl)-2,15-dimethyltetracyclo[8.7.0.0^{2,7}.0^{11,15}]heptadeca-3,6-dien-5-one	99	24.15
OXETHAZAINE	CN(C(=O)CN(CCO)CC(=O)N(C)C(C)(C)Cc1ccccc1)C(C)(C)Cc1ccccc1	2-[(2-hydroxyethyl)({[methyl(2-methyl-1-phenylpropan-2-yl)carbamoyl]methyl})amino]-N-methyl-N-(2-methyl-1-phenylpropan-2-yl)acetamide	99	1.5
CAPERATIC ACID	CCCCCCCCCCCCCCC(C(O)=O)C(O)(CC(=O)OC)C(O)=O	2-hydroxy-2-(2-methoxy-2-oxoethyl)-3-tetradecylbutanedioic acid	99	9.8
3,4-DIHYDROXYCARANE			99.1	0.9
CROTAMITON	CCN(C(=O)\C=C\C)c1ccccc1C	(2E)-N-ethyl-N-(2-methylphenyl)but-2-enamide	99.3	12.5
CLOPIDOL	Cc1nc(C)c(Cl)c(O)c1Cl	3,5-dichloro-2,6-dimethylpyridin-4-ol	99.3	4.8
RANITIDINE	CN\C(NCCSCc1ccc(CN(C)C)o1)=C/N(=O)=O	dimethyl[(5-{[(2-{[(E)-1-(methylamino)-2-nitroethenyl]amino}ethyl)sulfanyl]methyl}furan-2-yl)methyl]amine	99.4	19.4
CITICOLINE	C[N+](C)(C)CCOP([O-])(=O)OP(O)(=O)OCC1OC(C(O)C1O)n1ccc(N)nc1=O	{2-[({[5-(4-amino-2-oxo-1,2-dihydropyrimidin-1-yl)-3,4-dihydroxyoxolan-2-yl]methoxy}(hydroxy)phosphoryl phosphonato)oxy]ethyl}trimethylazanium	99.5	8.1
3beta-HYDROXYISOALLOSPIROST-9(11)-ENE			99.5	0.5
SUMARESINOLIC ACID	CC1(C)CCC2(CCC3(C)C(=CCC4C5(C)CCC(O)C(C)(C)C5C(O)CC34C)C2C1)C(O)=O	8,10-dihydroxy-2,2,6a,6b,9,9,12a-heptamethyl-1,2,3,4,4a,5,6,6a,6b,7,8,8a,9,10,11,12,12a,12b,13,14b-icosahydropicene-4a-carboxylic acid	99.6	0.4
KINETIN	C(Nc1ncnc2[nH]cnc12)c1ccco1	N-(furan-2-ylmethyl)-9H-purin-6-amine	99.6	4.4
SULFANITRAN	CC(=O)Nc1ccc(cc1)S(=O)(=O)Nc1ccc(cc1)N(=O)=O	N-{4-[(4-nitrophenyl)sulfamoyl]phenyl}acetamide	99.6	3.5
TROPICAMIDE	CCN(Cc1ccncc1)C(=O)C(CO)c1ccccc1	N-ethyl-3-hydroxy-2-phenyl-N-(pyridin-4-ylmethyl)propanamide	99.82	6.81
SENNOSIDE A	OCC1OC(Oc2cccc3C(C4c5cccc(OC6OC(CO)C(O)C(O)C6O)c5C(=O)c5c(O)cc(cc45)C(O)=O)c4cc(cc(O)c4C(=O)c23)C(O)=O)C(O)C(O)C1O	9-(2-carboxy-4-hydroxy-10-oxo-5-{[3,4,5-trihydroxy-6-(hydroxymethyl)oxan-2-yl]oxy}-9,10-dihydroanthracen-9-yl)-4-hydroxy-10-oxo-5-{[3,4,5-trihydroxy-6-(hydroxymethyl)oxan-2-yl]oxy}-9,10-dihydroanthracene-2-carboxylic acid	99.9	9.3
beta-CAROTENE	CC(\C=C\C=C(C)\C=C\C1=C(C)CCCC1(C)C)=C/C=C/C=C(C)/C=C/C=C(C)/C=C/C1=C(C)CCCC1(C)C	1,3,3-trimethyl-2-[(1E,3E,5E,7E,9E,11E,13E,15E,17E)-3,7,12,16-tetramethyl-18-(2,6,6-trimethylcyclohex-1-en-1-yl)octadeca-1,3,5,7,9,11,13,15,17-nonaen-1-yl]cyclohex-1-ene	100	0
PODOTOTARIN	CC(C)c1c(O)c(cc2c1CCC1C(C)(C)CCCC21C)-c1cc2c(CCC3C(C)(C)CCCC23C)c(C(C)C)c1O	3-[2-hydroxy-4b,8,8-trimethyl-1-(propan-2-yl)-4b,5,6,7,8,8a,9,10-octahydrophenanthren-3-yl]-4b,8,8-trimethyl-1-(propan-2-yl)-4b,5,6,7,8,8a,9,10-octahydrophenanthren-2-ol	100	0
OLEANOIC ACID	CC1(C)CCC2(CCC3(C)C(=CCC4C5(C)CCC(O)C(C)(C)C5CCC34C)C2C1)C(O)=O	10-hydroxy-2,2,6a,6b,9,9,12a-heptamethyl-1,2,3,4,4a,5,6,6a,6b,7,8,8a,9,10,11,12,12a,12b,13,14b-icosahydropicene-4a-carboxylic acid	100	0
UMBELLIFERONE	Oc1ccc2C=CC(=O)Oc2c1	7-hydroxy-2H-chromen-2-one	100	0
AMINOBENZTROPINE	CN1C2CCC1CC(C2)OC(c1ccccc1)c1ccccc1N	2-[({8-methyl-8-azabicyclo[3.2.1]octan-3-yl}oxy)(phenyl)methyl]aniline	100	0
TRICHLORMETHINE	Cl.ClCCN(CCCl)CCCl	tris(2-chloroethyl)amine hydrochloride	100	0
GERALDOL	COc1cc(ccc1O)C1=C(O)C(=O)c2ccc(O)cc2O1	3,7-dihydroxy-2-(4-hydroxy-3-methoxyphenyl)-4H-chromen-4-one	100	0
3H-1,2-DITHIOLE-3-THIONE	S=C1SSC=C1	3H-1,2-dithiole-3-thione	100	0
beta-AMYRIN ACETATE	CC(=O)OC1CCC2(C)C(CCC3(C)C2CC=C2C4CC(C)(C)CCC4(C)CCC32C)C1(C)C	4,4,6a,6b,8a,11,11,14b-octamethyl-1,2,3,4,4a,5,6,6a,6b,7,8,8a,9,10,11,12,12a,14,14a,14b-icosahydropicen-3-yl acetate	100	0
CEDROL	CC1CCC2C(C)(C)C3CC12CCC3(C)O	2,6,6,8-tetramethyltricyclo[5.3.1.0^{1,5}]undecan-8-ol	100	0
2-ACETYLPYRROLE	CC(=O)c1ccc[nH]1	1-(1H-pyrrol-2-yl)ethan-1-one	100	0
SULPIRIDE	CCN1CCC(CNC(=O)c2cc(ccc2OC)S(N)(=O)=O)C1	N-[(1-ethylpyrrolidin-3-yl)methyl]-2-methoxy-5-sulfamoylbenzamide	100	0
2-ISOPROPYL-3-METHOXYCINNAMIC ACID			100	0
SULFAQUINOXALINE	Nc1ccc(cc1)S(=O)(=O)Nc1cnc2ccccc2n1	4-amino-N-(quinoxalin-2-yl)benzene-1-sulfonamide	100	0
N-AMINOHEXYL-5-CHLORO-1-NAPTHALENESULFONAMIDE	Cl.NCCCCCCNS(=O)(=O)c1cccc2c(Cl)cccc12	N-(6-aminohexyl)-5-chloronaphthalene-1-sulfonamide hydrochloride	100	0
N-PHENYLANTHRANILIC ACID	OC(=O)c1ccccc1Nc1ccccc1	2-(phenylamino)benzoic acid	100	0
VINDOLINE	CCC12C=CCN3CCC4(C13)C(N(C)c1cc(OC)ccc41)C(O)(C2OC(C)=O)C(=O)OC	methyl 11-(acetyloxy)-12-ethyl-10-hydroxy-5-methoxy-8-methyl-8,16-diazapentacyclo[10.6.1.0^{1,9}.0^{2,7}.0^{16,19}]nonadeca-2,4,6,13-tetraene-10-carboxylate	100	0
LECANORIC ACID	Cc1cc(O)cc(O)c1C(=O)Oc1cc(C)c(C(O)=O)c(O)c1	4-[(2,4-dihydroxy-6-methylphenyl)carbonyloxy]-2-hydroxy-6-methylbenzoic acid	100	0
RAUWOLSCINE	Cl.COC(=O)C1C(O)CCC2CN3CCc4c([nH]c5ccccc45)C3CC12	methyl 18-hydroxy-3,13-diazapentacyclo[11.8.0.0^{2,10}.0^{4,9}.0^{15,20}]henicosa-2(10),4(9),5,7-tetraene-19-carboxylate hydrochloride	100	0
MELPHALAN	NC(Cc1ccc(cc1)N(CCCl)CCCl)C(O)=O	2-amino-3-{4-[bis(2-chloroethyl)amino]phenyl}propanoic acid	100	0
4-HYDROXY-6-METHYLPYRAN-2-ONE	CC1=CC(O)=CC(=O)O1	4-hydroxy-6-methyl-2H-pyran-2-one	100	0
DEACETOXY(7)-7-OXOKHIVORINIC ACID			100	0
DIHYDROMYRISTICIN	CCCc1cc2OCOc2c(OC)c1	4-methoxy-6-propyl-2H-1,3-benzodioxole	100	0
PAEONOL	COc1ccc(C(C)=O)c(O)c1	1-(2-hydroxy-4-methoxyphenyl)ethan-1-one	100	0
GITOXIGENIN DIACETATE	CC(=O)OC1CC2(O)C3CCC4CC(CCC4(C)C3CCC2(C)C1C1=CC(=O)OC1)OC(C)=O	5-(acetyloxy)-11-hydroxy-2,15-dimethyl-14-(5-oxo-2,5-dihydrofuran-3-yl)tetracyclo[8.7.0.0^{2,7}.0^{11,15}]heptadecan-13-yl acetate	100	0
NEROLIDOL	CC(C)=CCC\C(C)=C\CCC(C)(O)C=C	(6E)-3,7,11-trimethyldodeca-1,6,10-trien-3-ol	100	0
ALLOXAN	O=C1NC(=O)C(=O)C(=O)N1	1,3-diazinane-2,4,5,6-tetrone	100	0
THEANINE	CCNC(=O)CCC(N)C(O)=O	2-amino-4-(ethylcarbamoyl)butanoic acid	100	0
DIALLYL TRISULFIDE	C=CCSSSCC=C	1,3-bis(prop-2-en-1-yl)trisulfane	100	0
4- (3-BUTOXY-4-METHOXYBENZYL)IMIDAZOLIDIN-2-ONE			100	0
BROMPHENIRAMINE MALEATE	OC(=O)\C=C/C(O)=O.CN(C)CCC(c1ccc(Br)cc1)c1ccccn1	(2Z)-but-2-enedioic acid; [3-(4-bromophenyl)-3-(pyridin-2-yl)propyl]dimethylamine	100.2	24.5
MECYSTEINE	COC(=O)C(N)CS	methyl 2-amino-3-sulfanylpropanoate	100.26	9.96
DJENKOLIC ACID	NC(CSCSCC(N)C(O)=O)C(O)=O	2-amino-3-({[(2-amino-2-carboxyethyl)sulfanyl]methyl}sulfanyl)propanoic acid	100.3	14.5
GUAIFENESIN	COc1ccccc1OCC(O)CO	3-(2-methoxyphenoxy)propane-1,2-diol	100.4	12.3
BETAMETHASONE VALERATE	CCCCC(=O)COC(=O)C1(O)C(C)CC2C3CCC4=CC(=O)C=CC4(C)C3(F)C(O)CC12C	2-oxohexyl 1-fluoro-14,17-dihydroxy-2,13,15-trimethyl-5-oxotetracyclo[8.7.0.0^{2,7}.0^{11,15}]heptadeca-3,6-diene-14-carboxylate	100.85	2.97
PHENACETIN	CCOc1ccc(NC(C)=O)cc1	N-(4-ethoxyphenyl)acetamide	100.86	10.4
1,3,5-TRIMETHOXYBENZENE	COc1cc(OC)cc(OC)c1	1,3,5-trimethoxybenzene	100.9	45.4
DIAZOXIDE	CC1=Nc2ccc(Cl)cc2S(=O)(=O)N1	7-chloro-3-methyl-2H-1$l^{6},2,4-benzothiadiazine-1,1-dione	100.9	24.4
IODIPAMIDE	OC(=O)c1c(I)cc(I)c(NC(=O)CCCCC(=O)Nc2c(I)cc(I)c(C(O)=O)c2I)c1I	3-{5-[(3-carboxy-2,4,6-triiodophenyl)carbamoyl]pentanamido}-2,4,6-triiodobenzoic acid	101.1	6.6
XANTHURENIC ACID	OC(=O)c1cc(O)c2cccc(O)c2n1	4,8-dihydroxyquinoline-2-carboxylic acid	101.4	12.3
HETACILLIN	CC1(C)S[C@@H]2[C@H](N3C(=O)[C@H](NC3(C)C)c3ccccc3)C(=O)N2[C@H]1C(O)=O	(2S,5R,6R)-6-[(4R)-2,2-dimethyl-5-oxo-4-phenylimidazolidin-1-yl]-3,3-dimethyl-7-oxo-4-thia-1-azabicyclo[3.2.0]heptane-2-carboxylic acid	101.6	1.1
CILOSTAZOL	O=C1CCc2cc(OCCCCc3nnnn3C3CCCCC3)ccc2N1	6-[4-(1-cyclohexyl-1H-1,2,3,4-tetrazol-5-yl)butoxy]-1,2,3,4-tetrahydroquinolin-2-one	101.7	7.2
FENBUFEN	OC(=O)CCC(=O)c1ccc(cc1)-c1ccccc1	4-oxo-4-(4-phenylphenyl)butanoic acid	101.9	8.7
AMIKACIN	NCCC(O)C(=O)NC1CC(N)C(OC2OC(CN)C(O)C(O)C2O)C(O)C1OC1OC(CO)C(O)C(N)C1O	4-amino-N-(5-amino-2-{[4-amino-3,5-dihydroxy-6-(hydroxymethyl)oxan-2-yl]oxy}-4-{[6-(aminomethyl)-3,4,5-trihydroxyoxan-2-yl]oxy}-3-hydroxycyclohexyl)-2-hydroxybutanamide	102.05	23.64
CYTISINE	O=c1cccc2C3CNCC(C3)Cn12	7,11-diazatricyclo[7.3.1.0^{2,7}]trideca-2,4-dien-6-one	102.1	5
OXAPROZIN	OC(=O)CCc1nc(c(o1)-c1ccccc1)-c1ccccc1	3-(4,5-diphenyl-1,3-oxazol-2-yl)propanoic acid	102.5	1.7
NEOHESPERIDIN DIHYDROCHALCONE	COc1ccc(CCC(=O)c2c(O)cc(OC3OC(CO)C(O)C(O)C3OC3OC(C)C(O)C(O)C3O)cc2O)cc1O	1-(4-{[4,5-dihydroxy-6-(hydroxymethyl)-3-[(3,4,5-trihydroxy-6-methyloxan-2-yl)oxy]oxan-2-yl]oxy}-2,6-dihydroxyphenyl)-3-(3-hydroxy-4-methoxyphenyl)propan-1-one	102.7	16.4
DELTALINE	CCN1CC2(C)CCC(OC)C34C2C(O)C2(OCOC22CC(OC)C5CC3(O)C2C5O)C14	14-ethyl-6,19-dimethoxy-16-methyl-9,11-dioxa-14-azaheptacyclo[10.7.2.1^{2,5}.0^{1,13}.0^{3,8}.0^{8,12}.0^{16,20}]docosane-2,4,21-triol	102.8	2.3
MELATONIN	COc1ccc2[nH]cc(CCNC(C)=O)c2c1	N-[2-(5-methoxy-1H-indol-3-yl)ethyl]acetamide	103	8.6
AMPICILLIN	CC1(C)SC2C(NC(=O)C(N)c3ccccc3)C(=O)N2C1C(O)=O	6-(2-amino-2-phenylacetamido)-3,3-dimethyl-7-oxo-4-thia-1-azabicyclo[3.2.0]heptane-2-carboxylic acid	103.03	4.1
POTASSIUM p-AMINOBENZOATE	Nc1ccc(cc1)C(O)=O	4-aminobenzoic acid	103.1	9.07
BECLOMETHASONE DIPROPIONATE	CCC(=O)OCC(=O)C1(OC(=O)CC)C(C)CC2C3CCC4=CC(=O)C=CC4(C)C3(Cl)C(O)CC12C	2-[1-chloro-17-hydroxy-2,13,15-trimethyl-5-oxo-14-(propanoyloxy)tetracyclo[8.7.0.0^{2,7}.0^{11,15}]heptadeca-3,6-dien-14-yl]-2-oxoethyl propanoate	103.15	7.89
ETODOLAC	CCc1cccc2c3CCOC(CC)(CC(O)=O)c3[nH]c12	2-{1,8-diethyl-1H,3H,4H,9H-pyrano[3,4-b]indol-1-yl}acetic acid	103.2	13.6
TULOBUTEROL	CC(C)(C)NCC(O)c1ccccc1Cl	2-(tert-butylamino)-1-(2-chlorophenyl)ethan-1-ol	103.2	7.5
ACETYLGLUCOSAMINE	CC(=O)NC1C(O)OC(CO)C(O)C1O	N-[2,4,5-trihydroxy-6-(hydroxymethyl)oxan-3-yl]acetamide	103.2	12.6
TERBUTALINE	CC(C)(C)NCC(O)c1cc(O)cc(O)c1	5-[2-(tert-butylamino)-1-hydroxyethyl]benzene-1,3-diol	103.22	32.84
ESTRONE BENZOATE	CC12CCC3C(CCc4cc(OC(=O)c5ccccc5)ccc34)C1CCC2=O	15-methyl-14-oxotetracyclo[8.7.0.0^{2,7}.0^{11,15}]heptadeca-2,4,6-trien-5-yl benzoate	103.3	15.6
VENLAFAXINE	COc1ccc(cc1)C(CN(C)C)C1(O)CCCCC1	1-[2-(dimethylamino)-1-(4-methoxyphenyl)ethyl]cyclohexan-1-ol	103.5	13.4
METOLAZONE	CC1Nc2cc(Cl)c(cc2C(=O)N1c1ccccc1C)S(N)(=O)=O	7-chloro-2-methyl-3-(2-methylphenyl)-4-oxo-1,2,3,4-tetrahydroquinazoline-6-sulfonamide	103.6	46.9
AMITRAZ	CN(\C=N\c1ccc(C)cc1C)\C=N/c1ccc(C)cc1C	N'-(2,4-dimethylphenyl)-N-[N-(2,4-dimethylphenyl)carboximidoyl]-N-methylmethanimidamide	103.7	12.4
TELITHROMYCIN	CCC1OC(=O)C(C)C(=O)C(C)C(OC2OC(C)CC(C2O)N(C)C)C(C)(CC(C)C(=O)C(C)C2N(CCCCn3cnc(c3)-c3cccnc3)C(=O)OC12C)OC	10-{[4-(dimethylamino)-3-hydroxy-6-methyloxan-2-yl]oxy}-4-ethyl-11-methoxy-3a,7,9,11,13,15-hexamethyl-1-{4-[4-(pyridin-3-yl)-1H-imidazol-1-yl]butyl}-tetradecahydro-1H-oxacyclotetradeca[4,3-d][1,3]oxazole-2,6,8,14-tetrone	103.8	16.5
OXYBENZONE	COc1ccc(C(=O)c2ccccc2)c(O)c1	2-benzoyl-5-methoxyphenol	103.9	0.8
6-AMINOCAPROIC ACID	NCCCCCC(O)=O	6-aminohexanoic acid	103.92	7.29
CLARITHROMYCIN	CCC1OC(=O)C(C)C(OC2CC(C)(OC)C(O)C(C)O2)C(C)C(OC2OC(C)CC(C2O)N(C)C)C(C)(CC(C)C(=O)C(C)C(O)C1(C)O)OC	6-{[4-(dimethylamino)-3-hydroxy-6-methyloxan-2-yl]oxy}-14-ethyl-12,13-dihydroxy-4-[(5-hydroxy-4-methoxy-4,6-dimethyloxan-2-yl)oxy]-7-methoxy-3,5,7,9,11,13-hexamethyl-1-oxacyclotetradecane-2,10-dione	104.1	10.6
PIRENZEPINE	CN1CCN(CC(=O)N2c3ccccc3C(=O)Nc3cccnc23)CC1	2-[2-(4-methylpiperazin-1-yl)acetyl]-2,4,9-triazatricyclo[9.4.0.0^{3,8}]pentadeca-1(15),3,5,7,11,13-hexaen-10-one	104.4	7.5
AMOXICILLIN	CC1(C)SC2C(NC(=O)C(N)c3ccc(O)cc3)C(=O)N2C1C(O)=O	6-[2-amino-2-(4-hydroxyphenyl)acetamido]-3,3-dimethyl-7-oxo-4-thia-1-azabicyclo[3.2.0]heptane-2-carboxylic acid	104.45	5.08
UREA	NC(N)=O	urea	104.58	17.08
AVOBENZONE	COc1ccc(cc1)C(=O)CC(=O)c1ccc(cc1)C(C)(C)C	1-(4-tert-butylphenyl)-3-(4-methoxyphenyl)propane-1,3-dione	104.6	5.5
1S,9R-HYDRASTINE	COc1ccc2[C@@H](OC(=O)c2c1OC)[C@H]1N(C)CCc2ccccc12	(3R)-6,7-dimethoxy-3-[(1S)-2-methyl-1,2,3,4-tetrahydroisoquinolin-1-yl]-1,3-dihydro-2-benzofuran-1-one	105.3	2.9
METHOPRENE (S)	COC(C)(C)CCCC(C)C\C=C\C(C)=C\C(=O)OC(C)C	propan-2-yl (2E,4E)-11-methoxy-3,7,11-trimethyldodeca-2,4-dienoate	105.5	12.5
SECNIDAZOLE	CC(O)Cn1c(C)ncc1N(=O)=O	1-(2-methyl-5-nitro-1H-imidazol-1-yl)propan-2-ol	105.6	0.9
ASPARTAME	COC(=O)C(Cc1ccccc1)NC(=O)C(N)CC(O)=O	3-amino-3-[(1-methoxy-1-oxo-3-phenylpropan-2-yl)carbamoyl]propanoic acid	105.6	15.2
URSODIOL	CC(CCC(O)=O)C1CCC2C3C(O)CC4CC(O)CCC4(C)C3CCC12C	4-{5,9-dihydroxy-2,15-dimethyltetracyclo[8.7.0.0^{2,7}.0^{11,15}]heptadecan-14-yl}pentanoic acid	105.63	10.22
MEFENAMIC ACID	Cc1cccc(Nc2ccccc2C(O)=O)c1C	2-[(2,3-dimethylphenyl)amino]benzoic acid	105.8	5
HECOGENIN	CC1C2C(CC3C4CCC5CC(O)CCC5(C)C4CC(=O)C23C)OC11CCC(C)CO1	16'-hydroxy-5,7',9',13'-tetramethyl-5'-oxaspiro[oxane-2,6'-pentacyclo[10.8.0.0^{2,9}.0^{4,8}.0^{13,18}]icosane]-10'-one	106.1	19.1
Atovaquone	OC1=C(C2CCC(CC2)c2ccc(Cl)cc2)C(=O)c2ccccc2C1=O	2-[4-(4-chlorophenyl)cyclohexyl]-3-hydroxy-1,4-dihydronaphthalene-1,4-dione	106.1	12.3
PHENTOLAMINE	Cc1ccc(cc1)N(CC1=NCCN1)c1cccc(O)c1	3-[(4,5-dihydro-1H-imidazol-2-ylmethyl)(4-methylphenyl)amino]phenol	106.6	15.9
PHENELZINE SULFATE	OS(O)(=O)=O.NNCCc1ccccc1	(2-phenylethyl)hydrazine; sulfuric acid	106.6	24
MOXIFLOXACIN HYDROCHLORIDE	Cl.COc1c(CN2CCC3CCCNC3C2)c(F)cc2c1n(cc(C(O)=O)c2=O)C1CC1	1-cyclopropyl-7-(decahydro-1,7-naphthyridin-7-ylmethyl)-6-fluoro-8-methoxy-4-oxo-1,4-dihydroquinoline-3-carboxylic acid hydrochloride	106.6	20.1
NEFOPAM	CN1CCOC(c2ccccc2)c2ccccc2C1	5-methyl-1-phenyl-3,4,5,6-tetrahydro-1H-2,5-benzoxazocine	106.6	15.1
AMPROLIUM	[Cl-].CCCc1ncc(C[n+]2ccccc2C)c(N)n1	1-[(4-amino-2-propylpyrimidin-5-yl)methyl]-2-methylpyridin-1-ium chloride	106.96	26.35
FENOTEROL	CC(Cc1ccc(O)cc1)NCC(O)c1cc(O)cc(O)c1	5-(1-hydroxy-2-{[1-(4-hydroxyphenyl)propan-2-yl]amino}ethyl)benzene-1,3-diol	107.4	1.3
BENZYLHYDRAZINE HYDROCHLORIDE	Cl.NNCc1ccccc1	benzylhydrazine hydrochloride	107.6	8
MODAFINIL	NC(=O)CS(=O)C(c1ccccc1)c1ccccc1	2-(diphenylmethane)sulfinylacetamide	107.8	0.5
N-ACETYLPROLINE	CC(=O)N1CCCC1C(O)=O	1-acetylpyrrolidine-2-carboxylic acid	107.9	22.2
CANRENONE	CC12CCC3C(C=CC4=CC(=O)CCC34C)C1CCC21CCC(=O)O1	2',15'-dimethylspiro[oxolane-2,14'-tetracyclo[8.7.0.0^{2,7}.0^{11,15}]heptadecane]-6',8'-diene-5,5'-dione	108.2	1.2
ORLISTAT	CCCCCCCCCCCC(CC1OC(=O)C1CCCCCC)OC(=O)C(CC(C)C)NC=O	1-(3-hexyl-4-oxooxetan-2-yl)tridecan-2-yl 2-formamido-4-methylpentanoate	108.9	17
ALMOTRIPTAN	CN(C)CCc1c[nH]c2ccc(CS(=O)(=O)N3CCCC3)cc12	dimethyl(2-{5-[(pyrrolidine-1-sulfonyl)methyl]-1H-indol-3-yl}ethyl)amine	109.7	4
MAGNOCURARINE	COc1cc2CC[N+](C)(C)C(Cc3ccc([O-])cc3)c2cc1O	7-hydroxy-6-methoxy-2,2-dimethyl-1-[(4-oxidophenyl)methyl]-1,2,3,4-tetrahydroisoquinolin-2-ium	110.3	35.7
METHACYCLINE	CN(C)[C@H]1[C@@H]2[C@@H](O)[C@@H]3C(=C)c4cccc(O)c4C(O)=C3C(=O)[C@]2(O)C(=O)\C(C1=O)=C(\N)O	(2Z,4S,4aR,5S,5aR,12aS)-2-[amino(hydroxy)methylidene]-4-(dimethylamino)-5,10,11,12a-tetrahydroxy-6-methylidene-1,2,3,4,4a,5,5a,6,12,12a-decahydrotetracene-1,3,12-trione	110.5	12.7
VANCOMYCIN	CNC(CC(C)C)C(=O)NC1C(O)c2ccc(Oc3cc4cc(Oc5ccc(cc5Cl)C(O)C5NC(=O)C(NC(=O)C4NC(=O)C(CC(N)=O)NC1=O)c1ccc(O)c(c1)-c1c(O)cc(O)cc1C(NC5=O)C(O)=O)c3OC1OC(CO)C(O)C(O)C1OC1CC(C)(N)C(O)C(C)O1)c(Cl)c2	48-({3-[(4-amino-5-hydroxy-4,6-dimethyloxan-2-yl)oxy]-4,5-dihydroxy-6-(hydroxymethyl)oxan-2-yl}oxy)-22-(carbamoylmethyl)-47,49-dichloro-2,18,32,35,37-pentahydroxy-19-[4-methyl-2-(methylamino)pentanamido]-20,23,26,42,44-pentaoxo-7,13-dioxa-21,24,27,41,43-pentaazaoctacyclo[26.14.2.2^{3,6}.2^{14,17}.1^{8,12}.1^{29,33}.0^{10,25}.0^{34,39}]pentaconta-3,5,8(48),9,11,14,16,29,31,33(45),34,36,38,46,49-pe…	110.55	14.92
TRIAMCINOLONE DIACETATE	CC(=O)OCC(=O)C1(O)C(CC2C3CCC4=CC(=O)C=CC4(C)C3(F)C(O)CC12C)OC(C)=O	2-[13-(acetyloxy)-1-fluoro-14,17-dihydroxy-2,15-dimethyl-5-oxotetracyclo[8.7.0.0^{2,7}.0^{11,15}]heptadeca-3,6-dien-14-yl]-2-oxoethyl acetate	110.78	12.72
THYROXINE	NC(Cc1cc(I)c(Oc2cc(I)c(O)c(I)c2)c(I)c1)C(O)=O	2-amino-3-[4-(4-hydroxy-3,5-diiodophenoxy)-3,5-diiodophenyl]propanoic acid	110.9	8.5
PASINIAZID	NNC(=O)c1ccncc1.Nc1ccc(C(O)=O)c(O)c1	4-amino-2-hydroxybenzoic acid; pyridine-4-carbohydrazide	111.1	5.5
PHLORETIN	Oc1ccc(CCC(=O)c2c(O)cc(O)cc2O)cc1	3-(4-hydroxyphenyl)-1-(2,4,6-trihydroxyphenyl)propan-1-one	111.5	12.5
VALACYCLOVIR HYDROCHLORIDE	Cl.CC(C)C(N)C(=O)OCCOCn1cnc2c1nc(N)[nH]c2=O	2-[(2-amino-6-oxo-6,9-dihydro-1H-purin-9-yl)methoxy]ethyl 2-amino-3-methylbutanoate hydrochloride	111.5	6.3
PROTHIONAMIDE	CCCc1cc(ccn1)C(N)=S	2-propylpyridine-4-carbothioamide	111.7	2.9
GLAFENINE	OCC(O)COC(=O)c1ccccc1Nc1ccnc2cc(Cl)ccc12	2,3-dihydroxypropyl 2-[(7-chloroquinolin-4-yl)amino]benzoate	111.7	47.9
RANOLAZINE	COc1ccccc1OCC(O)CN1CCN(CC(=O)Nc2c(C)cccc2C)CC1	N-(2,6-dimethylphenyl)-2-{4-[2-hydroxy-3-(2-methoxyphenoxy)propyl]piperazin-1-yl}acetamide	112	5.4
REBAMIPIDE	OC(=O)C(CC1=CC(=O)Nc2ccccc12)NC(=O)c1ccc(Cl)cc1	2-[(4-chlorophenyl)formamido]-3-(2-oxo-1,2-dihydroquinolin-4-yl)propanoic acid	112.5	3.6
CEFDINIR	Nc1nc(cs1)C(=N/O)\C(=O)NC1C2SCC(C=C)=C(N2C1=O)C(O)=O	7-[(2E)-2-(2-amino-1,3-thiazol-4-yl)-2-(N-hydroxyimino)acetamido]-3-ethenyl-8-oxo-5-thia-1-azabicyclo[4.2.0]oct-2-ene-2-carboxylic acid	112.9	46.2
BROXYQUINOLINE	Oc1c(Br)cc(Br)c2cccnc12	5,7-dibromoquinolin-8-ol	113.16	12.7
MOMETASONE FUROATE	CC1CC2C3CCC4=CC(=O)C=CC4(C)C3(Cl)C(O)CC2(C)C1(OC(=O)c1ccco1)C(=O)CCl	1-chloro-14-(2-chloroacetyl)-17-hydroxy-2,13,15-trimethyl-5-oxotetracyclo[8.7.0.0^{2,7}.0^{11,15}]heptadeca-3,6-dien-14-yl furan-2-carboxylate	113.2	15
GUANETHIDINE	NC(N)=NCCN1CCCCCCC1	2-[2-(azocan-1-yl)ethyl]guanidine	114.4	19.1
CHLORAMBUCIL	OC(=O)CCCc1ccc(cc1)N(CCCl)CCCl	4-{4-[bis(2-chloroethyl)amino]phenyl}butanoic acid	115.8	15.1
PROTOVERATRINE A	CC[C@@H](C)C(=O)O[C@H]1[C@H](O)[C@H]2[C@@H](CN3C[C@@H](C)CC[C@H]3[C@@]2(C)O)[C@@H]2C[C@@]34O[C@@]5(O)[C@@H]([C@@H](OC(C)=O)[C@@H](OC(C)=O)[C@H]3[C@]12O)[C@]4(C)CC[C@@H]5OC(=O)[C@@](C)(O)CC	(1S,2S,6S,9S,10S,11R,12R,13S,14S,15S,16S,17R,18R,19S,22S,23S,25R)-16,17-bis(acetyloxy)-10,12,14,23-tetrahydroxy-6,10,19-trimethyl-13-{[(2R)-2-methylbutanoyl]oxy}-24-oxa-4-azaheptacyclo[12.12.0.0^{2,11}.0^{4,9}.0^{15,25}.0^{18,23}.0^{19,25}]hexacosan-22-yl (2S)-2-hydroxy-2-methylbutanoate	115.8	5.1
FENBENDAZOLE	COC(=O)Nc1nc2ccc(Sc3ccccc3)cc2[nH]1	methyl N-[6-(phenylsulfanyl)-1H-1,3-benzodiazol-2-yl]carbamate	116	2.3
CLOZAPINE	CN1CCN(CC1)C1=C2C=CC=CC2=Nc2ccc(Cl)cc2N1	6-chloro-10-(4-methylpiperazin-1-yl)-2,9-diazatricyclo[9.4.0.0^{3,8}]pentadeca-1,3,5,7,10,12,14-heptaene	116.8	8.3
BACLOFEN	NCC(CC(O)=O)c1ccc(Cl)cc1	4-amino-3-(4-chlorophenyl)butanoic acid	117.27	43.89
TUAMINOHEPTANE	CCCCCC(C)N	heptan-2-amine	117.53	10.06
PUROMYCIN	COc1ccc(CC(N)C(=O)NC2C(CO)OC(C2O)n2cnc3c(ncnc23)N(C)C)cc1	2-amino-N-{5-[6-(dimethylamino)-9H-purin-9-yl]-4-hydroxy-2-(hydroxymethyl)oxolan-3-yl}-3-(4-methoxyphenyl)propanamide	118.3	11.1
FENSPIRIDE	O=C1NCC2(CCN(CCc3ccccc3)CC2)O1	8-(2-phenylethyl)-1-oxa-3,8-diazaspiro[4.5]decan-2-one	118.6	27.5
FENDILINE	CC(NCCC(c1ccccc1)c1ccccc1)c1ccccc1	(3,3-diphenylpropyl)(1-phenylethyl)amine	120.9	12.3
TOLMETIN	Cc1ccc(cc1)C(=O)c1ccc(CC(O)=O)n1C	2-{1-methyl-5-[(4-methylphenyl)carbonyl]-1H-pyrrol-2-yl}acetic acid	120.98	29.42
HEXETIDINE	CCCCC(CC)CN1CN(CC(CC)CCCC)CC(C)(N)C1	1,3-bis(2-ethylhexyl)-5-methyl-1,3-diazinan-5-amine	122.87	5.06
COTININE	CN1C(CCC1=O)c1cccnc1	1-methyl-5-(pyridin-3-yl)pyrrolidin-2-one	122.9	8.9
MEFEXAMIDE	CCN(CC)CCNC(=O)COc1ccc(OC)cc1	N-[2-(diethylamino)ethyl]-2-(4-methoxyphenoxy)acetamide	123	14.3
CEFTRIAXONE SODIUM	[Na+].CO\N=C(\C(=O)NC1C2SCC(CSc3nc(=O)c(=O)[nH]n3C)=C(N2C1=O)C([O-])=O)c1csc(N)n1	sodium 7-[(2E)-2-(2-amino-1,3-thiazol-4-yl)-2-(methoxyimino)acetamido]-3-{[(2-methyl-5,6-dioxo-1,2,5,6-tetrahydro-1,2,4-triazin-3-yl)sulfanyl]methyl}-8-oxo-5-thia-1-azabicyclo[4.2.0]oct-2-ene-2-carboxylate	124	3.4
APRAMYCIN	CNC1C(O)C2OC(OC3C(N)CC(N)C(O)C3O)C(N)CC2OC1OC1OC(CO)C(N)C(O)C1O	5-amino-2-({7-amino-6-[(4,6-diamino-2,3-dihydroxycyclohexyl)oxy]-4-hydroxy-3-(methylamino)-octahydropyrano[3,2-b]pyran-2-yl}oxy)-6-(hydroxymethyl)oxane-3,4-diol	125.3	26.2
FLUFENAMIC ACID	OC(=O)c1ccccc1Nc1cccc(c1)C(F)(F)F	2-{[3-(trifluoromethyl)phenyl]amino}benzoic acid	125.6	5.7
CINCHONINE	O[C@H]([C@H]1C[C@@H]2CCN1C[C@H]2C=C)c1ccnc2ccccc12	(S)-[(2R,4S,5S)-5-ethenyl-1-azabicyclo[2.2.2]octan-2-yl](quinolin-4-yl)methanol	125.6	2.6
TOLNAFTATE	CN(C(=S)Oc1ccc2ccccc2c1)c1cccc(C)c1	N-methyl-N-(3-methylphenyl)-1-(naphthalen-2-yloxy)methanethioamide	126.62	0.24
MEBENDAZOLE	COC(=O)Nc1nc2ccc(cc2[nH]1)C(=O)c1ccccc1	methyl N-(6-benzoyl-1H-1,3-benzodiazol-2-yl)carbamate	133.1	14.8
TRANYLCYPROMINE	NC1CC1c1ccccc1	2-phenylcyclopropan-1-amine	135.3	9.52
PROBUCOL	CC(C)(Sc1cc(c(O)c(c1)C(C)(C)C)C(C)(C)C)Sc1cc(c(O)c(c1)C(C)(C)C)C(C)(C)C	2,6-di-tert-butyl-4-({2-[(3,5-di-tert-butyl-4-hydroxyphenyl)sulfanyl]propan-2-yl}sulfanyl)phenol	138.9	9.3
LITHOCHOLIC ACID	CC(CCC(O)=O)C1CCC2C3CCC4CC(O)CCC4(C)C3CCC12C	4-{5-hydroxy-2,15-dimethyltetracyclo[8.7.0.0^{2,7}.0^{11,15}]heptadecan-14-yl}pentanoic acid	173.8	140
PYRITHIONE ZINC	[Zn++].[O-][n+]1ccccc1[S-].[O-][n+]1ccccc1[S-]	zinc(2+) ion bis((1-oxidopyridin-1-ium-2-yl)sulfanide)	0	0
CRINAMINE	COC1CC2N3CC(O)C2(C=C1)c1cc2OCOc2cc1C3	15-methoxy-5,7-dioxa-12-azapentacyclo[10.5.2.0^{1,13}.0^{2,10}.0^{4,8}]nonadeca-2,4(8),9,16-tetraen-18-ol	0	0	36.2	1.6
OXICONAZOLE NITRATE	ON(=O)=O.Clc1ccc(CO\N=C(\Cn2ccnc2)c2ccc(Cl)cc2Cl)c(Cl)c1	(E)-[1-(2,4-dichlorophenyl)-2-(1H-imidazol-1-yl)ethylidene][(2,4-dichlorophenyl)methoxy]amine; nitric acid	0	0
NSC_30552	COc1c(O)cc2Oc3cc(O)c(CC=C(C)C)c(O)c3C(=O)c2c1CC=C(C)C	1,3,6-trihydroxy-7-methoxy-2,8-bis(3-methylbut-2-en-1-yl)-9H-xanthen-9-one
Compounds used in synergy assay
Last compound to make the list of 75% inhibition
